# Supplementary material for: Research on quantitative assessment of translation quality from the perspective of phraseology
Source: PLoS One. 2025 Feb 13;20(2):e0318804. doi: 10.1371/journal.pone.0318804 (PMC11824984; doi:10.1371/journal.pone.0318804)
Supplement: S1 Data. Dataset — (XLSX) [file pone.0318804.s001.xlsx]

## Sheet: words
	scores	Explanatory Essay bigram/183	bigram(MD)	Explanatory Essay trigram/122	trigram(MD)	Explanatory Essay fourgram/50	fourgram(MD)			scores	Narrative Essay bigram/183	bigram(MD)	Narrative Essay trigram/122	trigram(MD)	Narrative Essay fourgram/50	fourgram(MD)			scores	Argumentative Essay bigram/143	bigram(MD)	Argumentative Essay trigram/107	trigram(MD)	Argumentative Essay fourgram/81	fourgram(MD)
1001.out	72.91	19	0.103825	10	0.0819672	3	0.06		001.out	14.962	3	0.0197368	3	0.027027	1	0.0166667		1001.out	65.473	26	0.181818	70	0.654206	4	0.0493827
1002.out	48.458	8	0.0437158	2	0.0163934	0	0		002.out	22.21	5	0.0328947	3	0.027027	2	0.0333333		1002.out	64.299	17	0.118881	45	0.420561	7	0.0864198
1003.out	63.129	16	0.0874317	5	0.0409836	0	0		003.out	41.254	6	0.0394737	2	0.018018	1	0.0166667		1003.out	64.452	16	0.111888	44	0.411215	9	0.111111
1004.out	56.461	13	0.0710383	3	0.0245902	0	0		005.out	53.146	10	0.0657895	6	0.0540541	3	0.05		1004.out	58.099	19	0.132867	48	0.448598	4	0.0493827
1005.out	42.679	7	0.0382514	3	0.0245902	1	0.02		006.out	59.12	10	0.0657895	4	0.036036	1	0.0166667		1005.out	60.385	14	0.0979021	32	0.299065	2	0.0246914
1006.out	70.021	16	0.0874317	7	0.057377	3	0.06		009.out	55.927	12	0.0789474	9	0.0810811	2	0.0333333		1006.out	61.192	18	0.125874	56	0.523364	7	0.0864198
1007.out	69.354	21	0.114754	7	0.057377	0	0		010.out	55.894	16	0.105263	11	0.0990991	1	0.0166667		1007.out	62.345	22	0.153846	66	0.616822	5	0.0617284
1008.out	68.464	26	0.142077	9	0.0737705	2	0.04		011.out	56.642	14	0.0921053	4	0.036036	0	0		1008.out	53.299	18	0.125874	52	0.485981	8	0.0987654
1010.out	57.128	20	0.10929	9	0.0737705	2	0.04		012.out	58.031	18	0.118421	11	0.0990991	4	0.0666667		1009.out	57.538	19	0.132867	39	0.364486	2	0.0246914
1011.out	62.907	18	0.0983607	5	0.0409836	1	0.02		014.out	75.023	17	0.111842	6	0.0540541	4	0.0666667		1010.out	58.298	20	0.13986	47	0.439252	6	0.0740741
1012.out	47.347	11	0.0601093	4	0.0327869	0	0		015.out	56.924	13	0.0855263	4	0.036036	0	0		1011.out	67.459	18	0.125874	61	0.570093	5	0.0617284
1013.out	70.91	17	0.0928962	8	0.0655738	0	0		016.out	67.056	18	0.118421	12	0.108108	2	0.0333333		1012.out	56.525	18	0.125874	40	0.373832	4	0.0493827
1014.out	68.464	27	0.147541	11	0.0901639	2	0.04		017.out	63.623	23	0.151316	9	0.0810811	0	0		1013.out	68.846	19	0.132867	66	0.616822	6	0.0740741
1015.out	68.019	20	0.10929	4	0.0327869	1	0.02		018.out	64.424	9	0.0592105	3	0.027027	0	0		1014.out	60.405	19	0.132867	39	0.364486	6	0.0740741
1016.out	64.018	19	0.103825	5	0.0409836	1	0.02		020.out	66.957	20	0.131579	7	0.0630631	3	0.05		1015.out	52.951	13	0.0909091	27	0.252336	3	0.037037
1017.out	48.902	12	0.0655738	5	0.0409836	0	0		021.out	57.457	19	0.125	11	0.0990991	5	0.0833333		1016.out	59.685	26	0.181818	64	0.598131	9	0.111111
1018.out	65.575	10	0.0546448	3	0.0245902	0	0		022.out	50.576	15	0.0986842	10	0.0900901	2	0.0333333		1017.out	66.499	19	0.132867	67	0.626168	6	0.0740741
1019.out	60.684	12	0.0655738	4	0.0327869	1	0.02		023.out	70.775	14	0.0921053	9	0.0810811	5	0.0833333		1018.out	50.271	17	0.118881	24	0.224299	0	0
1020.out	57.795	20	0.10929	6	0.0491803	1	0.02		024.out	66.923	20	0.131579	12	0.108108	4	0.0666667		1019.out	46.197	10	0.0699301	22	0.205607	3	0.037037
1021.out	60.907	16	0.0874317	5	0.0409836	1	0.02		025.out	68.053	18	0.118421	5	0.045045	1	0.0166667		1020.out	64.559	24	0.167832	53	0.495327	7	0.0864198
1022.out	74.689	16	0.0874317	6	0.0491803	3	0.06		026.out	68.138	18	0.118421	8	0.0720721	1	0.0166667		1021.out	66.692	20	0.13986	52	0.485981	6	0.0740741
1023.out	70.465	21	0.114754	6	0.0491803	1	0.02		027.out	56.887	17	0.111842	11	0.0990991	2	0.0333333		1022.out	57.018	19	0.132867	50	0.46729	6	0.0740741
1024.out	62.463	20	0.10929	6	0.0491803	1	0.02		028.out	60.905	18	0.118421	9	0.0810811	1	0.0166667		1023.out	64.066	21	0.146853	60	0.560748	8	0.0987654
1025.out	73.355	22	0.120219	9	0.0737705	2	0.04		029.out	61.476	13	0.0855263	1	0.00900901	0	0		1024.out	68.206	22	0.153846	78	0.728972	11	0.135802
1026.out	70.02	19	0.103825	7	0.057377	2	0.04		030.out	58.583	17	0.111842	8	0.0720721	1	0.0166667		1025.out	58.279	22	0.153846	51	0.476636	6	0.0740741
1027.out	33.344	6	0.0327869	4	0.0327869	1	0.02		031.out	61.279	17	0.111842	6	0.0540541	1	0.0166667		1026.out	62.872	19	0.132867	35	0.327103	4	0.0493827
1028.out	3.557	2	0.010929	1	0.00819672	0	0		033.out	52.639	19	0.125	9	0.0810811	0	0		1027.out	54.165	16	0.111888	39	0.364486	5	0.0617284
1029.out	45.347	15	0.0819672	3	0.0245902	0	0		034.out	62.898	12	0.0789474	5	0.045045	3	0.05		1028.out	70.619	17	0.118881	70	0.654206	10	0.123457
1030.out	53.571	17	0.0928962	4	0.0327869	0	0		038.out	64.564	16	0.105263	9	0.0810811	2	0.0333333		1029.out	62.471	10	0.0699301	30	0.280374	3	0.037037
1031.out	70.688	21	0.114754	8	0.0655738	1	0.02		039.out	63.364	13	0.0855263	5	0.045045	1	0.0166667		1030.out	63.498	15	0.104895	50	0.46729	6	0.0740741
1032.out	61.573	10	0.0546448	5	0.0409836	1	0.02		041.out	73.823	18	0.118421	10	0.0900901	1	0.0166667		1031.out	52.231	17	0.118881	49	0.457944	3	0.037037
1033.out	69.354	26	0.142077	12	0.0983607	2	0.04		042.out	71.186	14	0.0921053	9	0.0810811	3	0.05		1032.out	68.625	26	0.181818	58	0.542056	8	0.0987654
1034.out	69.576	29	0.15847	13	0.106557	3	0.06		044.out	64.397	21	0.138158	9	0.0810811	0	0		1033.out	63.639	16	0.111888	46	0.429907	7	0.0864198
1035.out	66.02	24	0.131148	12	0.0983607	2	0.04		045.out	67.304	15	0.0986842	9	0.0810811	3	0.05		2001.out	62.526	17	0.118881	53	0.495327	4	0.0493827
1036.out	72.466	25	0.136612	12	0.0983607	2	0.04		048.out	75.463	20	0.131579	12	0.108108	6	0.1		2002.out	44.984	17	0.118881	43	0.401869	2	0.0246914
1037.out	41.79	14	0.0765027	5	0.0409836	1	0.02		049.out	67.446	21	0.138158	3	0.027027	2	0.0333333		2003.out	60.265	19	0.132867	46	0.429907	2	0.0246914
1038.out	69.576	23	0.125683	8	0.0655738	1	0.02		050.out	72.897	15	0.0986842	10	0.0900901	0	0		2004.out	51.384	13	0.0909091	21	0.196262	2	0.0246914
1039.out	73.132	27	0.147541	11	0.0901639	3	0.06		052.out	73.923	14	0.0921053	6	0.0540541	1	0.0166667		2005.out	56.658	20	0.13986	57	0.53271	8	0.0987654
1040.out	59.128	16	0.0874317	4	0.0327869	0	0		053.out	68.756	15	0.0986842	13	0.117117	8	0.133333		2006.out	55.552	23	0.160839	66	0.616822	9	0.111111
1041.out	67.131	22	0.120219	6	0.0491803	0	0		055.out	65.953	20	0.131579	11	0.0990991	5	0.0833333		2007.out	54.298	18	0.125874	51	0.476636	2	0.0246914
1042.out	52.682	17	0.0928962	3	0.0245902	0	0		056.out	66.834	17	0.111842	8	0.0720721	0	0		2008.out	55.978	17	0.118881	43	0.401869	3	0.037037
1043.out	49.125	11	0.0601093	3	0.0245902	1	0.02		058.out	68.353	17	0.111842	8	0.0720721	1	0.0166667		2009.out	52.145	21	0.146853	42	0.392523	2	0.0246914
1044.out	14.893	4	0.0218579	2	0.0163934	0	0		062.out	76.69	23	0.151316	12	0.108108	1	0.0166667		2010.out	54.051	18	0.125874	49	0.457944	2	0.0246914
1045.out	65.352	16	0.0874317	6	0.0491803	1	0.02		063.out	72.526	18	0.118421	8	0.0720721	1	0.0166667		2011.out	55.979	18	0.125874	59	0.551402	8	0.0987654
1046.out	68.687	21	0.114754	8	0.0655738	1	0.02		065.out	63.171	9	0.0592105	2	0.018018	1	0.0166667		2012.out	51.744	18	0.125874	34	0.317757	6	0.0740741
1047.out	39.789	8	0.0437158	6	0.0491803	1	0.02		066.out	81.567	18	0.118421	9	0.0810811	1	0.0166667		2013.out	57.998	21	0.146853	50	0.46729	3	0.037037
1048.out	26.675	5	0.0273224	2	0.0163934	0	0		067.out	68.419	17	0.111842	4	0.036036	2	0.0333333		2014.out	46.464	14	0.0979021	20	0.186916	3	0.037037
1049.out	49.569	10	0.0546448	5	0.0409836	1	0.02		068.out	71.037	15	0.0986842	7	0.0630631	3	0.05		2015.out	52.698	16	0.111888	36	0.336449	2	0.0246914
1050.out	37.344	5	0.0273224	1	0.00819672	0	0		069.out	72.219	18	0.118421	8	0.0720721	2	0.0333333		2016.out	45.724	10	0.0699301	16	0.149533	0	0
1051.out	59.795	16	0.0874317	4	0.0327869	1	0.02		070.out	73.627	19	0.125	11	0.0990991	4	0.0666667		2017.out	48.57	12	0.0839161	25	0.233645	2	0.0246914
1052.out	63.797	24	0.131148	8	0.0655738	2	0.04		072.out	61.853	20	0.131579	10	0.0900901	4	0.0666667		2018.out	45.937	10	0.0699301	16	0.149533	0	0
1053.out	58.462	17	0.0928962	5	0.0409836	1	0.02		073.out	74.434	16	0.105263	11	0.0990991	3	0.05		2019.out	66.732	20	0.13986	60	0.560748	6	0.0740741
1054.out	59.795	20	0.10929	4	0.0327869	0	0		074.out	75.901	26	0.171053	11	0.0990991	8	0.133333		2020.out	67.799	20	0.13986	60	0.560748	6	0.0740741
1055.out	52.238	15	0.0819672	9	0.0737705	0	0		076.out	76.319	16	0.105263	3	0.027027	1	0.0166667		2021.out	56.891	19	0.132867	46	0.429907	9	0.111111
1056.out	46.236	13	0.0710383	5	0.0409836	1	0.02		077.out	72.249	17	0.111842	10	0.0900901	1	0.0166667		2022.out	63.279	19	0.132867	62	0.579439	8	0.0987654
1057.out	46.014	15	0.0819672	8	0.0655738	1	0.02		079.out	63.849	19	0.125	7	0.0630631	3	0.05		2023.out	63.579	23	0.160839	65	0.607477	5	0.0617284
1058.out	56.017	14	0.0765027	5	0.0409836	1	0.02		080.out	68.693	24	0.157895	12	0.108108	3	0.05		2024.out	64.393	25	0.174825	67	0.626168	6	0.0740741
1059.out	65.131	21	0.114754	11	0.0901639	1	0.02		081.out	61.505	21	0.138158	7	0.0630631	2	0.0333333		2025.out	63.331	19	0.132867	43	0.401869	3	0.037037
1060.out	67.131	15	0.0819672	5	0.0409836	2	0.04		082.out	73.027	22	0.144737	12	0.108108	4	0.0666667		2026.out	65.498	19	0.132867	44	0.411215	6	0.0740741
1061.out	62.463	17	0.0928962	4	0.0327869	1	0.02		083.out	72.693	19	0.125	8	0.0720721	2	0.0333333		2027.out	68.032	19	0.132867	47	0.439252	6	0.0740741
1062.out	68.91	21	0.114754	8	0.0655738	2	0.04		085.out	69.416	21	0.138158	13	0.117117	0	0		2028.out	66.099	19	0.132867	48	0.448598	6	0.0740741
1063.out	64.019	22	0.120219	11	0.0901639	0	0		086.out	64.142	15	0.0986842	9	0.0810811	1	0.0166667		2029.out	66.578	19	0.132867	48	0.448598	6	0.0740741
1064.out	65.575	13	0.0710383	1	0.00819672	0	0		087.out	66.371	11	0.0723684	4	0.036036	1	0.0166667		2030.out	63.832	19	0.132867	44	0.411215	5	0.0617284
1065.out	69.131	15	0.0819672	6	0.0491803	0	0		088.out	66.583	23	0.151316	9	0.0810811	4	0.0666667		2031.out	62.692	16	0.111888	42	0.392523	6	0.0740741
1066.out	12.226	3	0.0163934	2	0.0163934	0	0		090.out	65.901	14	0.0921053	12	0.108108	6	0.1		2032.out	62.099	30	0.20979	75	0.700935	9	0.111111
1067.out	58.906	16	0.0874317	4	0.0327869	0	0		092.out	67.09	20	0.131579	10	0.0900901	2	0.0333333		2033.out	56.891	21	0.146853	45	0.420561	5	0.0617284
1068.out	57.35	16	0.0874317	5	0.0409836	0	0		093.out	74.438	10	0.0657895	8	0.0720721	4	0.0666667		2035.out	61.272	22	0.153846	46	0.429907	6	0.0740741
1069.out	64.463	20	0.10929	8	0.0655738	1	0.02		094.out	77.556	18	0.118421	8	0.0720721	2	0.0333333		2036.out	63.158	20	0.13986	40	0.373832	3	0.037037
1070.out	70.91	30	0.163934	13	0.106557	2	0.04		095.out	67.053	16	0.105263	6	0.0540541	2	0.0333333		2037.out	67.153	25	0.174825	63	0.588785	10	0.123457
1071.out	61.351	16	0.0874317	9	0.0737705	2	0.04		097.out	67.579	25	0.164474	14	0.126126	3	0.05		2038.out	61.526	19	0.132867	44	0.411215	6	0.0740741
1072.out	53.794	12	0.0655738	6	0.0491803	0	0		100.out	77.282	18	0.118421	10	0.0900901	2	0.0333333		2039.out	55.678	15	0.104895	26	0.242991	3	0.037037
1073.out	76.689	19	0.103825	9	0.0737705	3	0.06		101.out	66.468	20	0.131579	10	0.0900901	2	0.0333333		2040.out	57.252	20	0.13986	47	0.439252	6	0.0740741
1074.out	69.132	17	0.0928962	9	0.0737705	3	0.06		102.out	66.253	15	0.0986842	10	0.0900901	2	0.0333333		2041.out	67.153	25	0.174825	67	0.626168	6	0.0740741
1075.out	51.571	13	0.0710383	1	0.00819672	0	0		103.out	73.626	19	0.125	10	0.0900901	3	0.05		2042.out	70.013	25	0.174825	63	0.588785	10	0.123457
1076.out	61.574	16	0.0874317	4	0.0327869	2	0.04		104.out	69.197	18	0.118421	10	0.0900901	2	0.0333333		2043.out	70.866	25	0.174825	63	0.588785	10	0.123457
1077.out	70.91	24	0.131148	6	0.0491803	2	0.04		105.out	53.639	20	0.131579	11	0.0990991	3	0.05		2044.out	69.999	25	0.174825	63	0.588785	10	0.123457
1078.out	70.687	20	0.10929	10	0.0819672	2	0.04		106.out	66.394	18	0.118421	6	0.0540541	0	0		2045.out	70.426	25	0.174825	63	0.588785	10	0.123457
1079.out	41.122	14	0.0765027	4	0.0327869	1	0.02		109.out	58.535	13	0.0855263	7	0.0630631	2	0.0333333		2046.out	70.639	25	0.174825	63	0.588785	10	0.123457
1080.out	63.129	18	0.0983607	11	0.0901639	1	0.02		111.out	70.76	24	0.157895	13	0.117117	3	0.05		2047.out	69.539	23	0.160839	53	0.495327	7	0.0864198
1081.out	61.352	15	0.0819672	4	0.0327869	1	0.02		112.out	75.83	23	0.151316	9	0.0810811	2	0.0333333		2048.out	57.637	17	0.118881	42	0.392523	4	0.0493827
1082.out	57.795	15	0.0819672	5	0.0409836	0	0		113.out	71.638	19	0.125	9	0.0810811	2	0.0333333		2049.out	63.138	27	0.188811	54	0.504673	8	0.0987654
1083.out	60.017	19	0.103825	10	0.0819672	1	0.02		114.out	72.36	26	0.171053	14	0.126126	6	0.1		2050.out	56.35	20	0.13986	47	0.439252	3	0.037037
1084.out	70.243	22	0.120219	7	0.057377	2	0.04		115.out	74.612	22	0.144737	14	0.126126	2	0.0333333		2051.out	62.072	18	0.125874	49	0.457944	7	0.0864198
1085.out	52.459	12	0.0655738	2	0.0163934	1	0.02		117.out	71.801	23	0.151316	14	0.126126	6	0.1		2052.out	60.818	16	0.111888	45	0.420561	5	0.0617284
1086.out	60.24	18	0.0983607	7	0.057377	0	0		118.out	74.345	19	0.125	10	0.0900901	3	0.05		2054.out	54.651	18	0.125874	31	0.28972	7	0.0864198
1087.out	66.242	26	0.142077	10	0.0819672	1	0.02		119.out	70.29	20	0.131579	8	0.0720721	3	0.05		2055.out	45.624	17	0.118881	39	0.364486	4	0.0493827
1088.out	70.687	20	0.10929	7	0.057377	4	0.08		120.out	66.764	19	0.125	8	0.0720721	4	0.0666667		2056.out	57.265	13	0.0909091	38	0.35514	3	0.037037
1089.out	68.909	24	0.131148	15	0.122951	4	0.08		121.out	60.724	19	0.125	11	0.0990991	2	0.0333333		2057.out	62.366	23	0.160839	58	0.542056	5	0.0617284
1090.out	69.798	21	0.114754	9	0.0737705	1	0.02		122.out	71.782	23	0.151316	14	0.126126	8	0.133333		2059.out	58.012	19	0.132867	41	0.383178	6	0.0740741
1091.out	67.353	15	0.0819672	4	0.0327869	0	0		125.out	72.53	16	0.105263	9	0.0810811	4	0.0666667		2060.out	45.998	12	0.0839161	25	0.233645	2	0.0246914
1092.out	70.688	22	0.120219	9	0.0737705	3	0.06		126.out	69.564	17	0.111842	10	0.0900901	4	0.0666667		2061.out	60.986	23	0.160839	54	0.504673	4	0.0493827
1094.out	68.909	26	0.142077	12	0.0983607	3	0.06		128.out	70.542	22	0.144737	9	0.0810811	2	0.0333333		2062.out	54.511	16	0.111888	33	0.308411	1	0.0123457
1096.out	70.244	19	0.103825	11	0.0901639	3	0.06		129.out	72.827	25	0.164474	15	0.135135	9	0.15		2063.out	58.645	15	0.104895	52	0.485981	4	0.0493827
1097.out	65.797	25	0.136612	13	0.106557	5	0.1		130.out	62.653	22	0.144737	11	0.0990991	2	0.0333333		2064.out	56.212	23	0.160839	42	0.392523	5	0.0617284
1098.out	34.011	5	0.0273224	1	0.00819672	0	0		131.out	75.756	19	0.125	8	0.0720721	3	0.05		2065.out	45.605	14	0.0979021	35	0.327103	5	0.0617284
1099.out	66.242	11	0.0601093	5	0.0409836	1	0.02		133.out	73.986	24	0.157895	13	0.117117	4	0.0666667		2066.out	46.704	13	0.0909091	36	0.336449	4	0.0493827
1100.out	57.795	17	0.0928962	7	0.057377	1	0.02		134.out	77.941	20	0.131579	10	0.0900901	4	0.0666667		2067.out	60.346	23	0.160839	47	0.439252	3	0.037037
1102.out	63.574	16	0.0874317	7	0.057377	0	0		135.out	67.816	15	0.0986842	8	0.0720721	3	0.05		2068.out	57.925	21	0.146853	55	0.514019	7	0.0864198
1104.out	71.355	26	0.142077	10	0.0819672	4	0.08		136.out	63.931	21	0.138158	10	0.0900901	1	0.0166667		2069.out	53.239	17	0.118881	57	0.53271	5	0.0617284
1105.out	70.909	17	0.0928962	7	0.057377	2	0.04		138.out	66.316	20	0.131579	11	0.0990991	1	0.0166667		2070.out	40.236	15	0.104895	22	0.205607	2	0.0246914
1106.out	64.019	25	0.136612	11	0.0901639	1	0.02		140.out	58.946	18	0.118421	13	0.117117	6	0.1		2071.out	63.299	23	0.160839	45	0.420561	6	0.0740741
1108.out	71.577	18	0.0983607	6	0.0491803	2	0.04		141.out	71.16	14	0.0921053	9	0.0810811	3	0.05		2072.out	57.819	20	0.13986	57	0.53271	8	0.0987654
1109.out	63.352	21	0.114754	8	0.0655738	2	0.04		142.out	68.071	28	0.184211	7	0.0630631	4	0.0666667		2073.out	57.639	22	0.153846	64	0.598131	6	0.0740741
1110.out	60.685	12	0.0655738	4	0.0327869	1	0.02		143.out	66.364	17	0.111842	9	0.0810811	3	0.05		2074.out	50.891	18	0.125874	40	0.373832	2	0.0246914
1111.out	76.245	23	0.125683	11	0.0901639	3	0.06		145.out	72.756	18	0.118421	8	0.0720721	3	0.05		2075.out	46.938	13	0.0909091	45	0.420561	4	0.0493827
1112.out	68.243	13	0.0710383	9	0.0737705	0	0		146.out	76.501	12	0.0789474	4	0.036036	1	0.0166667		2076.out	32.783	10	0.0699301	11	0.102804	1	0.0123457
1113.out	51.792	18	0.0983607	7	0.057377	1	0.02		149.out	68.223	12	0.0789474	6	0.0540541	1	0.0166667		2077.out	23.382	6	0.041958	4	0.0373832	1	0.0123457
1114.out	60.018	14	0.0765027	6	0.0491803	0	0		150.out	78.867	19	0.125	12	0.108108	3	0.05		2078.out	52.359	17	0.118881	47	0.439252	2	0.0246914
1115.out	69.131	23	0.125683	5	0.0409836	0	0		152.out	75.438	20	0.131579	10	0.0900901	3	0.05		2079.out	36.13	13	0.0909091	23	0.214953	5	0.0617284
2001.out	55.127	20	0.10929	10	0.0819672	3	0.06		153.out	70.564	22	0.144737	13	0.117117	4	0.0666667		2080.out	46.038	15	0.104895	37	0.345794	5	0.0617284
2002.out	56.905	11	0.0601093	3	0.0245902	1	0.02		155.out	61.416	26	0.171053	14	0.126126	4	0.0666667		2081.out	42.824	16	0.111888	27	0.252336	4	0.0493827
2003.out	54.905	21	0.114754	9	0.0737705	0	0		156.out	61.92	20	0.131579	12	0.108108	4	0.0666667		2082.out	52.999	21	0.146853	33	0.308411	3	0.037037
2004.out	65.352	16	0.0874317	6	0.0491803	1	0.02		157.out	75.389	23	0.151316	9	0.0810811	2	0.0333333		2083.out	49.651	12	0.0839161	32	0.299065	2	0.0246914
2005.out	52.46	13	0.0710383	8	0.0655738	1	0.02		158.out	64.416	23	0.151316	11	0.0990991	3	0.05		2084.out	43.458	14	0.0979021	25	0.233645	1	0.0123457
2006.out	45.791	13	0.0710383	5	0.0409836	0	0		160.out	71.645	26	0.171053	8	0.0720721	1	0.0166667		2085.out	59.572	19	0.132867	45	0.420561	8	0.0987654
2007.out	58.461	17	0.0928962	4	0.0327869	1	0.02		161.out	74.664	22	0.144737	16	0.144144	8	0.133333		2086.out	55.618	15	0.104895	43	0.401869	6	0.0740741
2008.out	42.901	15	0.0819672	4	0.0327869	0	0		162.out	72.693	31	0.203947	15	0.135135	12	0.2		2087.out	46.217	12	0.0839161	27	0.252336	5	0.0617284
2009.out	56.905	21	0.114754	7	0.057377	0	0		164.out	78.593	15	0.0986842	10	0.0900901	2	0.0333333		2088.out	50.084	18	0.125874	51	0.476636	7	0.0864198
2010.out	44.012	14	0.0765027	5	0.0409836	0	0		166.out	78.337	21	0.138158	14	0.126126	6	0.1		2089.out	51.685	21	0.146853	43	0.401869	7	0.0864198
2011.out	52.238	22	0.120219	9	0.0737705	2	0.04		167.out	69.116	16	0.105263	8	0.0720721	2	0.0333333		2090.out	59.105	13	0.0909091	30	0.280374	2	0.0246914
2012.out	40.455	5	0.0273224	2	0.0163934	0	0		168.out	79.06	22	0.144737	3	0.027027	3	0.05		2091.out	48.124	10	0.0699301	36	0.336449	3	0.037037
2013.out	68.02	15	0.0819672	9	0.0737705	0	0		170.out	75.423	26	0.171053	18	0.162162	10	0.166667		2092.out	62.392	24	0.167832	71	0.663551	10	0.123457
2014.out	51.126	14	0.0765027	4	0.0327869	1	0.02		171.out	65.346	25	0.164474	7	0.0630631	3	0.05		2093.out	59.506	21	0.146853	70	0.654206	9	0.111111
2015.out	67.576	31	0.169399	9	0.0737705	2	0.04		172.out	63.064	15	0.0986842	6	0.0540541	1	0.0166667		2094.out	66.146	24	0.167832	71	0.663551	11	0.135802
2016.out	62.685	13	0.0710383	6	0.0491803	2	0.04		174.out	56.268	23	0.151316	20	0.18018	5	0.0833333		2095.out	28.935	6	0.041958	16	0.149533	1	0.0123457
2017.out	45.568	10	0.0546448	2	0.0163934	2	0.04		177.out	64.994	21	0.138158	12	0.108108	4	0.0666667		3001.out	55.619	22	0.153846	48	0.448598	4	0.0493827
2018.out	55.349	16	0.0874317	1	0.00819672	1	0.02		178.out	76.645	20	0.131579	12	0.108108	6	0.1		3002.out	67.126	30	0.20979	75	0.700935	13	0.160494
2019.out	65.352	18	0.0983607	6	0.0491803	1	0.02		180.out	72.123	17	0.111842	7	0.0630631	3	0.05		3003.out	66.652	18	0.125874	56	0.523364	4	0.0493827
2020.out	38.456	8	0.0437158	1	0.00819672	2	0.04		183.out	67.953	16	0.105263	9	0.0810811	2	0.0333333		3005.out	64.253	31	0.216783	65	0.607477	7	0.0864198
2021.out	54.683	19	0.103825	7	0.057377	2	0.04		185.out	70.827	19	0.125	11	0.0990991	1	0.0166667		3006.out	66.525	19	0.132867	31	0.28972	3	0.037037
2022.out	52.682	22	0.120219	4	0.0327869	0	0		191.out	74.171	19	0.125	12	0.108108	3	0.05		3010.out	70.946	26	0.181818	66	0.616822	6	0.0740741
2023.out	60.684	8	0.0437158	3	0.0245902	1	0.02		192.out	69.997	23	0.151316	13	0.117117	3	0.05		3011.out	69.359	25	0.174825	82	0.766355	8	0.0987654
2024.out	58.906	20	0.10929	8	0.0655738	2	0.04		194.out	62.783	21	0.138158	14	0.126126	5	0.0833333		3012.out	67.558	21	0.146853	45	0.420561	4	0.0493827
2025.out	70.465	26	0.142077	12	0.0983607	4	0.08		195.out	74.882	22	0.144737	11	0.0990991	5	0.0833333		3013.out	67.652	23	0.160839	66	0.616822	5	0.0617284
2026.out	67.797	14	0.0765027	6	0.0491803	1	0.02		198.out	66.286	23	0.151316	10	0.0900901	3	0.05		3015.out	65.486	19	0.132867	76	0.71028	9	0.111111
2027.out	72.465	13	0.0710383	5	0.0409836	1	0.02		201.out	70.934	14	0.0921053	8	0.0720721	3	0.05		3016.out	67.626	29	0.202797	77	0.719626	5	0.0617284
2028.out	39.789	9	0.0491803	1	0.00819672	0	0		203.out	72.371	27	0.177632	14	0.126126	2	0.0333333		3017.out	71.039	15	0.104895	57	0.53271	3	0.037037
2029.out	61.573	19	0.103825	9	0.0737705	2	0.04		206.out	76.904	27	0.177632	19	0.171171	6	0.1		3018.out	60.993	21	0.146853	47	0.439252	6	0.0740741
2030.out	48.236	9	0.0491803	4	0.0327869	2	0.04		207.out	75.26	16	0.105263	8	0.0720721	2	0.0333333		3019.out	63.499	15	0.104895	39	0.364486	5	0.0617284
2031.out	70.687	21	0.114754	9	0.0737705	3	0.06		208.out	69.912	23	0.151316	8	0.0720721	0	0		3020.out	59.025	26	0.181818	61	0.570093	6	0.0740741
2032.out	67.353	18	0.0983607	7	0.057377	0	0		210.out	79.734	16	0.105263	5	0.045045	0	0		3021.out	66.459	26	0.181818	83	0.775701	9	0.111111
2033.out	75.578	24	0.131148	9	0.0737705	2	0.04		211.out	72.934	18	0.118421	7	0.0630631	2	0.0333333		3022.out	68.646	25	0.174825	69	0.64486	9	0.111111
2035.out	77.578	23	0.125683	8	0.0655738	1	0.02		212.out	19.533	22	0.144737	15	0.135135	5	0.0833333		3023.out	63.159	17	0.118881	60	0.560748	6	0.0740741
2036.out	65.575	16	0.0874317	2	0.0163934	0	0		215.out	31.817	21	0.138158	14	0.126126	5	0.0833333		3025.out	61.419	17	0.118881	44	0.411215	5	0.0617284
2037.out	68.909	14	0.0765027	9	0.0737705	0	0		216.out	35.521	24	0.157895	11	0.0990991	1	0.0166667		3026.out	55.565	23	0.160839	48	0.448598	7	0.0864198
2038.out	66.464	25	0.136612	6	0.0491803	1	0.02		218.out	40.832	19	0.125	11	0.0990991	3	0.05		3027.out	59.258	19	0.132867	45	0.420561	6	0.0740741
2039.out	70.021	25	0.136612	10	0.0819672	4	0.08		220.out	43.48	15	0.0986842	7	0.0630631	2	0.0333333		3028.out	68.419	26	0.181818	85	0.794393	9	0.111111
2040.out	69.798	27	0.147541	10	0.0819672	1	0.02		221.out	55.712	24	0.157895	13	0.117117	8	0.133333		3029.out	61.619	26	0.181818	66	0.616822	7	0.0864198
2041.out	71.799	15	0.0819672	4	0.0327869	3	0.06		222.out	56.661	17	0.111842	14	0.126126	2	0.0333333		3030.out	70.392	23	0.160839	71	0.663551	9	0.111111
2042.out	64.464	19	0.103825	5	0.0409836	3	0.06		223.out	61.379	32	0.210526	13	0.117117	6	0.1		3031.out	65.892	19	0.132867	53	0.495327	5	0.0617284
2043.out	70.02	23	0.125683	15	0.122951	2	0.04		224.out	67.06	17	0.111842	10	0.0900901	2	0.0333333		3032.out	58.711	17	0.118881	42	0.392523	3	0.037037
2046.out	67.798	23	0.125683	9	0.0737705	1	0.02		225.out	52.994	23	0.151316	14	0.126126	0	0		3033.out	64.352	18	0.125874	39	0.364486	3	0.037037
2047.out	71.132	28	0.153005	9	0.0737705	4	0.08		228.out	67.242	24	0.157895	13	0.117117	2	0.0333333		3035.out	62.979	23	0.160839	58	0.542056	9	0.111111
2048.out	66.019	11	0.0601093	5	0.0409836	1	0.02		229.out	50.472	17	0.111842	9	0.0810811	3	0.05		3036.out	55.371	14	0.0979021	41	0.383178	3	0.037037
2049.out	59.128	18	0.0983607	7	0.057377	1	0.02		231.out	71.634	19	0.125	10	0.0900901	4	0.0666667		3037.out	52.004	19	0.132867	40	0.373832	4	0.0493827
2050.out	44.235	11	0.0601093	1	0.00819672	0	0		232.out	59.209	19	0.125	11	0.0990991	3	0.05		3038.out	64.306	25	0.174825	66	0.616822	8	0.0987654
2051.out	67.797	19	0.103825	5	0.0409836	0	0		233.out	65.723	24	0.157895	13	0.117117	8	0.133333		3039.out	57.891	17	0.118881	29	0.271028	5	0.0617284
2052.out	45.569	17	0.0928962	4	0.0327869	0	0		234.out	69.171	23	0.151316	12	0.108108	4	0.0666667		3040.out	55.878	21	0.146853	60	0.560748	6	0.0740741
2053.out	47.348	17	0.0928962	1	0.00819672	0	0		237.out	57.083	15	0.0986842	13	0.117117	3	0.05		3041.out	62.919	18	0.125874	52	0.485981	7	0.0864198
2054.out	52.015	13	0.0710383	3	0.0245902	0	0		238.out	64.353	22	0.144737	10	0.0900901	4	0.0666667		3043.out	63.839	20	0.13986	57	0.53271	6	0.0740741
2055.out	54.905	20	0.10929	7	0.057377	1	0.02		239.out	62.905	29	0.190789	13	0.117117	6	0.1		3044.out	61.265	14	0.0979021	36	0.336449	5	0.0617284
2056.out	44.457	7	0.0382514	2	0.0163934	1	0.02		240.out	71.415	16	0.105263	9	0.0810811	1	0.0166667		3045.out	66.753	24	0.167832	76	0.71028	9	0.111111
2057.out	50.015	10	0.0546448	1	0.00819672	1	0.02		242.out	57.209	22	0.144737	5	0.045045	5	0.0833333		3046.out	61.839	19	0.132867	51	0.476636	6	0.0740741
2058.out	63.352	20	0.10929	6	0.0491803	0	0		243.out	70.723	21	0.138158	9	0.0810811	0	0		3048.out	61.218	18	0.125874	45	0.420561	6	0.0740741
2059.out	58.684	16	0.0874317	4	0.0327869	1	0.02		244.out	64.882	21	0.138158	7	0.0630631	3	0.05		3049.out	65.652	17	0.118881	49	0.457944	4	0.0493827
2060.out	61.574	18	0.0983607	3	0.0245902	0	0		246.out	71.615	29	0.190789	19	0.171171	8	0.133333		3050.out	60.858	15	0.104895	45	0.420561	4	0.0493827
2061.out	59.796	18	0.0983607	7	0.057377	2	0.04		248.out	73.564	20	0.131579	10	0.0900901	2	0.0333333		3051.out	68.306	25	0.174825	59	0.551402	8	0.0987654
2062.out	66.686	14	0.0765027	3	0.0245902	0	0		249.out	57.45	18	0.118421	8	0.0720721	4	0.0666667		3052.out	50.19	19	0.132867	54	0.504673	9	0.111111
2063.out	62.241	16	0.0874317	3	0.0245902	0	0		250.out	73.726	23	0.151316	17	0.153153	10	0.166667		3053.out	60.259	25	0.174825	41	0.383178	6	0.0740741
2064.out	62.018	20	0.10929	7	0.057377	1	0.02		251.out	58.294	24	0.157895	12	0.108108	2	0.0333333		3055.out	67.746	26	0.181818	57	0.53271	5	0.0617284
2065.out	69.798	20	0.10929	8	0.0655738	1	0.02		254.out	63.727	21	0.138158	13	0.117117	4	0.0666667		3056.out	58.532	23	0.160839	60	0.560748	7	0.0864198
2066.out	70.465	26	0.142077	11	0.0901639	4	0.08		255.out	76.6	21	0.138158	13	0.117117	2	0.0333333		3057.out	58.998	11	0.0769231	17	0.158879	2	0.0246914
2067.out	57.128	23	0.125683	9	0.0737705	2	0.04		256.out	61.083	27	0.177632	8	0.0720721	9	0.15		3058.out	62.452	20	0.13986	69	0.64486	8	0.0987654
2068.out	60.017	14	0.0765027	5	0.0409836	0	0		257.out	66.668	24	0.157895	10	0.0900901	1	0.0166667		3059.out	61.438	16	0.111888	55	0.514019	4	0.0493827
2069.out	63.796	18	0.0983607	5	0.0409836	2	0.04		258.out	60.401	23	0.151316	10	0.0900901	1	0.0166667		3060.out	65.179	22	0.153846	44	0.411215	4	0.0493827
2070.out	60.018	16	0.0874317	4	0.0327869	1	0.02		259.out	62.135	23	0.151316	16	0.144144	4	0.0666667		3061.out	53.257	19	0.132867	28	0.261682	6	0.0740741
2071.out	56.683	21	0.114754	7	0.057377	0	0		260.out	62.253	20	0.131579	9	0.0810811	2	0.0333333		3062.out	69.62	20	0.13986	52	0.485981	8	0.0987654
2072.out	67.353	14	0.0765027	7	0.057377	4	0.08		261.out	63.553	22	0.144737	10	0.0900901	1	0.0166667		3063.out	55.471	18	0.125874	40	0.373832	5	0.0617284
2073.out	60.906	17	0.0928962	2	0.0163934	1	0.02		263.out	58.053	30	0.197368	13	0.117117	6	0.1		3064.out	61.232	21	0.146853	54	0.504673	6	0.0740741
2074.out	56.683	10	0.0546448	3	0.0245902	0	0		265.out	72.623	23	0.151316	11	0.0990991	2	0.0333333		3066.out	62.672	21	0.146853	53	0.495327	8	0.0987654
2075.out	54.016	9	0.0491803	5	0.0409836	1	0.02		266.out	59.179	20	0.131579	10	0.0900901	1	0.0166667		3067.out	66.239	27	0.188811	60	0.560748	6	0.0740741
2076.out	64.463	20	0.10929	7	0.057377	0	0		267.out	70.441	12	0.0789474	9	0.0810811	0	0		3068.out	45.156	15	0.104895	37	0.345794	1	0.0123457
2077.out	66.019	21	0.114754	7	0.057377	2	0.04		269.out	68.649	26	0.171053	13	0.117117	5	0.0833333		3070.out	64.325	15	0.104895	47	0.439252	3	0.037037
2078.out	62.686	21	0.114754	9	0.0737705	3	0.06		270.out	69.597	17	0.111842	8	0.0720721	5	0.0833333		3071.out	61.019	21	0.146853	64	0.598131	7	0.0864198
2079.out	55.572	13	0.0710383	2	0.0163934	0	0		271.out	75.186	24	0.157895	8	0.0720721	2	0.0333333		3072.out	57.298	19	0.132867	43	0.401869	6	0.0740741
2080.out	63.574	17	0.0928962	5	0.0409836	0	0		272.out	74.33	20	0.131579	11	0.0990991	4	0.0666667		3073.out	58.972	18	0.125874	58	0.542056	5	0.0617284
2081.out	64.019	15	0.0819672	6	0.0491803	1	0.02		273.out	69.645	24	0.157895	14	0.126126	7	0.116667		3074.out	68.033	24	0.167832	59	0.551402	8	0.0987654
2082.out	47.569	12	0.0655738	2	0.0163934	0	0		274.out	75.886	18	0.118421	10	0.0900901	1	0.0166667		3075.out	61.105	25	0.174825	51	0.476636	6	0.0740741
2083.out	56.683	11	0.0601093	4	0.0327869	1	0.02		275.out	62.016	17	0.111842	3	0.027027	0	0		3076.out	62.912	20	0.13986	44	0.411215	3	0.037037
2084.out	59.573	17	0.0928962	6	0.0491803	1	0.02		276.out	62.92	20	0.131579	10	0.0900901	6	0.1		3078.out	69.299	27	0.188811	80	0.747664	9	0.111111
2085.out	71.354	19	0.103825	7	0.057377	2	0.04		279.out	55.213	21	0.138158	9	0.0810811	2	0.0333333		3079.out	60.999	22	0.153846	50	0.46729	3	0.037037
2086.out	52.682	11	0.0601093	2	0.0163934	0	0		280.out	66.638	21	0.138158	5	0.045045	1	0.0166667		3080.out	53.511	21	0.146853	52	0.485981	5	0.0617284
2087.out	62.463	18	0.0983607	6	0.0491803	2	0.04		281.out	70.419	24	0.157895	18	0.162162	7	0.116667		3081.out	58.445	30	0.20979	63	0.588785	10	0.123457
2088.out	51.793	15	0.0819672	3	0.0245902	0	0		282.out	64.62	17	0.111842	11	0.0990991	2	0.0333333		3082.out	63.579	20	0.13986	45	0.420561	8	0.0987654
2089.out	57.794	20	0.10929	5	0.0409836	1	0.02		283.out	75.101	19	0.125	11	0.0990991	2	0.0333333		3083.out	62.305	22	0.153846	54	0.504673	5	0.0617284
2090.out	58.906	16	0.0874317	8	0.0655738	0	0		284.out	67.368	22	0.144737	12	0.108108	3	0.05		3084.out	68.299	22	0.153846	66	0.616822	10	0.123457
2091.out	62.241	13	0.0710383	4	0.0327869	1	0.02		285.out	71.045	33	0.217105	23	0.207207	6	0.1		3086.out	64.558	23	0.160839	52	0.485981	3	0.037037
2092.out	66.686	16	0.0874317	6	0.0491803	1	0.02		286.out	59.187	21	0.138158	13	0.117117	2	0.0333333		3087.out	65.899	21	0.146853	62	0.579439	6	0.0740741
2093.out	69.576	24	0.131148	10	0.0819672	3	0.06		287.out	69.727	19	0.125	8	0.0720721	2	0.0333333		3088.out	51.037	15	0.104895	47	0.439252	4	0.0493827
2094.out	70.91	22	0.120219	6	0.0491803	0	0		289.out	72.142	26	0.171053	10	0.0900901	2	0.0333333		3089.out	63.366	22	0.153846	60	0.560748	7	0.0864198
2095.out	65.353	21	0.114754	9	0.0737705	2	0.04		290.out	62.424	23	0.151316	18	0.162162	9	0.15		3090.out	62.852	22	0.153846	58	0.542056	7	0.0864198
2097.out	70.465	19	0.103825	10	0.0819672	1	0.02		291.out	79.012	20	0.131579	12	0.108108	3	0.05		3091.out	52.845	22	0.153846	64	0.598131	8	0.0987654
2098.out	60.239	16	0.0874317	7	0.057377	1	0.02		292.out	76.626	16	0.105263	10	0.0900901	1	0.0166667		3092.out	58.712	20	0.13986	53	0.495327	5	0.0617284
2099.out	66.687	18	0.0983607	6	0.0491803	0	0		293.out	65.26	18	0.118421	7	0.0630631	2	0.0333333		3093.out	58.098	17	0.118881	26	0.242991	1	0.0123457
2100.out	72.466	19	0.103825	5	0.0409836	1	0.02		294.out	72.19	27	0.177632	8	0.0720721	5	0.0833333		3094.out	62.992	25	0.174825	60	0.560748	7	0.0864198
2101.out	64.686	25	0.136612	6	0.0491803	0	0		295.out	74.764	21	0.138158	12	0.108108	3	0.05		3095.out	63.812	22	0.153846	62	0.579439	5	0.0617284
2102.out	69.798	27	0.147541	10	0.0819672	3	0.06		296.out	65.394	20	0.131579	9	0.0810811	2	0.0333333		3096.out	63.332	27	0.188811	74	0.691589	8	0.0987654
2103.out	55.349	16	0.0874317	4	0.0327869	0	0		297.out	81.212	22	0.144737	12	0.108108	5	0.0833333		3097.out	60.952	18	0.125874	47	0.439252	4	0.0493827
2104.out	62.018	19	0.103825	8	0.0655738	0	0		298.out	76.59	26	0.171053	15	0.135135	4	0.0666667		3098.out	58.352	21	0.146853	54	0.504673	6	0.0740741
2105.out	74.244	22	0.120219	6	0.0491803	1	0.02		299.out	74.764	22	0.144737	12	0.108108	2	0.0333333		3099.out	53.671	19	0.132867	49	0.457944	5	0.0617284
2106.out	55.793	8	0.0437158	3	0.0245902	0	0		300.out	77.504	25	0.164474	7	0.0630631	1	0.0166667		3100.out	56.738	19	0.132867	68	0.635514	6	0.0740741
2107.out	64.686	19	0.103825	3	0.0245902	1	0.02		301.out	77.604	18	0.118421	7	0.0630631	2	0.0333333		3101.out	53.871	22	0.153846	47	0.439252	4	0.0493827
2108.out	73.355	23	0.125683	9	0.0737705	1	0.02		302.out	74.456	21	0.138158	11	0.0990991	2	0.0333333		3102.out	59.145	22	0.153846	41	0.383178	4	0.0493827
2109.out	67.797	22	0.120219	8	0.0655738	1	0.02		303.out	69.908	19	0.125	10	0.0900901	3	0.05		3103.out	60.585	18	0.125874	57	0.53271	3	0.037037
3001.out	72.243	22	0.120219	8	0.0655738	1	0.02		305.out	76.279	27	0.177632	12	0.108108	8	0.133333		3105.out	48.123	10	0.0699301	18	0.168224	2	0.0246914
3002.out	61.796	16	0.0874317	8	0.0655738	1	0.02		306.out	67.26	21	0.138158	7	0.0630631	2	0.0333333		3106.out	63.826	27	0.188811	56	0.523364	9	0.111111
3003.out	57.127	19	0.103825	8	0.0655738	1	0.02		307.out	67.575	29	0.190789	9	0.0810811	5	0.0833333		3107.out	63.766	23	0.160839	64	0.598131	9	0.111111
3004.out	62.018	16	0.0874317	4	0.0327869	2	0.04		310.out	71.597	11	0.0723684	7	0.0630631	3	0.05		3108.out	62.005	25	0.174825	78	0.728972	8	0.0987654
3005.out	58.462	20	0.10929	7	0.057377	2	0.04		311.out	71.975	20	0.131579	13	0.117117	3	0.05		3109.out	61.852	23	0.160839	68	0.635514	7	0.0864198
3006.out	56.906	12	0.0655738	4	0.0327869	0	0		312.out	70.701	25	0.164474	9	0.0810811	5	0.0833333		3110.out	52.683	21	0.146853	57	0.53271	6	0.0740741
3007.out	59.796	9	0.0491803	4	0.0327869	0	0		313.out	70.019	15	0.0986842	9	0.0810811	3	0.05		3111.out	66.839	30	0.20979	68	0.635514	9	0.111111
3008.out	71.577	18	0.0983607	8	0.0655738	2	0.04		316.out	74.912	22	0.144737	14	0.126126	6	0.1		3112.out	65.152	21	0.146853	51	0.476636	6	0.0740741
3009.out	52.904	17	0.0928962	5	0.0409836	0	0		318.out	68.471	21	0.138158	10	0.0900901	3	0.05		3114.out	63.865	17	0.118881	60	0.560748	7	0.0864198
3010.out	31.343	8	0.0437158	4	0.0327869	1	0.02		320.out	72.928	15	0.0986842	8	0.0720721	3	0.05		3115.out	48.804	12	0.0839161	26	0.242991	3	0.037037
3011.out	43.123	8	0.0437158	1	0.00819672	0	0		321.out	68.16	24	0.157895	13	0.117117	2	0.0333333		3116.out	53.951	16	0.111888	36	0.336449	5	0.0617284
3012.out	36.233	6	0.0327869	1	0.00819672	0	0		322.out	72.416	20	0.131579	11	0.0990991	1	0.0166667		3117.out	63.439	29	0.202797	59	0.551402	6	0.0740741
3013.out	39.123	11	0.0601093	2	0.0163934	0	0		324.out	66.093	29	0.190789	19	0.171171	7	0.116667		3118.out	61.106	18	0.125874	40	0.373832	3	0.037037
3014.out	42.457	4	0.0218579	1	0.00819672	0	0		325.out	79.208	26	0.171053	16	0.144144	3	0.05		3120.out	68.572	17	0.118881	77	0.719626	5	0.0617284
3015.out	63.574	16	0.0874317	4	0.0327869	2	0.04		326.out	79.189	29	0.190789	17	0.153153	6	0.1		3121.out	65.052	19	0.132867	47	0.439252	6	0.0740741
3016.out	64.463	12	0.0655738	5	0.0409836	0	0		327.out	63.246	17	0.111842	8	0.0720721	4	0.0666667		3122.out	64.512	33	0.230769	72	0.672897	7	0.0864198
3017.out	20.006	5	0.0273224	2	0.0163934	0	0		328.out	72.127	24	0.157895	12	0.108108	6	0.1		3123.out	66.819	27	0.188811	62	0.579439	5	0.0617284
3018.out	46.903	10	0.0546448	4	0.0327869	0	0		329.out	74.564	17	0.111842	7	0.0630631	3	0.05		3124.out	68.759	26	0.181818	54	0.504673	4	0.0493827
3019.out	40.012	14	0.0765027	6	0.0491803	0	0		330.out	69.901	26	0.171053	15	0.135135	7	0.116667		3125.out	63.318	17	0.118881	52	0.485981	6	0.0740741
3020.out	49.57	12	0.0655738	0	0	0	0		332.out	74.301	20	0.131579	12	0.108108	3	0.05		3126.out	64.566	20	0.13986	49	0.457944	7	0.0864198
3021.out	46.235	11	0.0601093	3	0.0245902	0	0		333.out	78.837	22	0.144737	14	0.126126	5	0.0833333		3127.out	66.939	23	0.160839	70	0.654206	6	0.0740741
3022.out	40.011	7	0.0382514	2	0.0163934	0	0		334.out	60.975	27	0.177632	9	0.0810811	2	0.0333333		3128.out	61.985	16	0.111888	56	0.523364	8	0.0987654
3023.out	33.565	7	0.0382514	3	0.0245902	0	0		336.out	66.723	18	0.118421	11	0.0990991	3	0.05		3129.out	39.117	13	0.0909091	33	0.308411	1	0.0123457
3024.out	32.899	5	0.0273224	2	0.0163934	0	0		341.out	59.346	26	0.171053	13	0.117117	1	0.0166667
3025.out	54.683	15	0.0819672	5	0.0409836	0	0		342.out	68.646	22	0.144737	13	0.117117	5	0.0833333
3026.out	63.574	16	0.0874317	7	0.057377	0	0		343.out	71.094	25	0.164474	12	0.108108	4	0.0666667
3027.out	62.907	21	0.114754	9	0.0737705	2	0.04		345.out	72.519	33	0.217105	7	0.0630631	5	0.0833333
3028.out	63.129	14	0.0765027	6	0.0491803	0	0		346.out	71.671	26	0.171053	15	0.135135	6	0.1
3029.out	60.462	10	0.0546448	4	0.0327869	0	0		347.out	68.568	23	0.151316	12	0.108108	3	0.05
3030.out	70.243	14	0.0765027	7	0.057377	1	0.02		349.out	66.212	25	0.164474	11	0.0990991	2	0.0333333
3031.out	69.798	29	0.15847	9	0.0737705	1	0.02		351.out	63.346	19	0.125	10	0.0900901	4	0.0666667
3032.out	60.017	14	0.0765027	4	0.0327869	2	0.04		352.out	75.245	28	0.184211	10	0.0900901	5	0.0833333
3033.out	55.35	16	0.0874317	5	0.0409836	3	0.06		355.out	72.419	20	0.131579	5	0.045045	3	0.05
3034.out	38.232	13	0.0710383	5	0.0409836	0	0		356.out	68.556	20	0.131579	12	0.108108	4	0.0666667
3035.out	44.013	10	0.0546448	3	0.0245902	0	0		358.out	59.849	30	0.197368	17	0.153153	6	0.1
3036.out	40.011	10	0.0546448	2	0.0163934	0	0		359.out	77.412	31	0.203947	14	0.126126	4	0.0666667
3037.out	70.91	24	0.131148	6	0.0491803	1	0.02		360.out	81.267	23	0.151316	10	0.0900901	4	0.0666667
3038.out	39.567	12	0.0655738	2	0.0163934	0	0		361.out	51.305	27	0.177632	13	0.117117	1	0.0166667
3039.out	43.568	13	0.0710383	5	0.0409836	0	0		363.out	66.012	23	0.151316	11	0.0990991	5	0.0833333
3040.out	46.679	15	0.0819672	3	0.0245902	0	0		364.out	71.342	32	0.210526	15	0.135135	6	0.1
3041.out	65.352	15	0.0819672	5	0.0409836	2	0.04		366.out	50.894	25	0.164474	12	0.108108	2	0.0333333
3042.out	56.905	18	0.0983607	4	0.0327869	0	0		369.out	77.623	25	0.164474	16	0.144144	5	0.0833333
3043.out	62.462	14	0.0765027	4	0.0327869	1	0.02		370.out	61.661	17	0.111842	12	0.108108	4	0.0666667
3044.out	30.231	7	0.0382514	6	0.0491803	1	0.02		371.out	77.452	28	0.184211	18	0.162162	7	0.116667
3045.out	69.131	20	0.10929	8	0.0655738	2	0.04		372.out	73.142	23	0.151316	16	0.144144	3	0.05
3046.out	62.907	19	0.103825	9	0.0737705	2	0.04		375.out	73.804	31	0.203947	19	0.171171	5	0.0833333
3047.out	41.124	11	0.0601093	5	0.0409836	0	0		376.out	76.945	21	0.138158	10	0.0900901	3	0.05
3048.out	44.236	8	0.0437158	1	0.00819672	0	0		378.out	75.182	25	0.164474	14	0.126126	7	0.116667
3049.out	29.342	8	0.0437158	1	0.00819672	0	0		380.out	78.341	23	0.151316	10	0.0900901	3	0.05
3050.out	70.909	20	0.10929	7	0.057377	1	0.02		381.out	74.271	26	0.171053	12	0.108108	5	0.0833333
3051.out	55.127	10	0.0546448	5	0.0409836	0	0		382.out	74.834	28	0.184211	15	0.135135	3	0.05
3052.out	62.017	12	0.0655738	6	0.0491803	2	0.04		385.out	72.508	19	0.125	5	0.045045	3	0.05
3053.out	29.786	7	0.0382514	2	0.0163934	1	0.02		386.out	78.341	25	0.164474	5	0.045045	3	0.05
3054.out	51.793	12	0.0655738	4	0.0327869	2	0.04		387.out	74.156	21	0.138158	8	0.0720721	3	0.05
3055.out	28.674	1	0.00546448	1	0.00819672	0	0		388.out	76.015	25	0.164474	11	0.0990991	6	0.1
3056.out	64.463	15	0.0819672	3	0.0245902	1	0.02		389.out	65.586	25	0.164474	8	0.0720721	6	0.1
3057.out	66.242	18	0.0983607	6	0.0491803	0	0		390.out	76.934	26	0.171053	13	0.117117	5	0.0833333
3059.out	61.128	14	0.0765027	9	0.0737705	0	0		391.out	73.601	26	0.171053	11	0.0990991	4	0.0666667
3060.out	70.465	17	0.0928962	3	0.0245902	1	0.02		392.out	77.782	35	0.230263	19	0.171171	7	0.116667
3061.out	73.577	22	0.120219	9	0.0737705	5	0.1		393.out	71.442	24	0.157895	10	0.0900901	6	0.1
3062.out	63.351	22	0.120219	11	0.0901639	4	0.08		395.out	64.331	26	0.171053	10	0.0900901	3	0.05
3063.out	58.684	18	0.0983607	6	0.0491803	0	0		397.out	73.164	22	0.144737	13	0.117117	4	0.0666667
3064.out	74.466	27	0.147541	13	0.106557	8	0.16		399.out	75.482	22	0.144737	13	0.117117	3	0.05
3065.out	67.797	15	0.0819672	8	0.0655738	3	0.06		400.out	75.315	27	0.177632	15	0.135135	5	0.0833333
3066.out	65.13	17	0.0928962	9	0.0737705	3	0.06		401.out	66.553	22	0.144737	6	0.0540541	0	0
3067.out	74.466	20	0.10929	8	0.0655738	3	0.06		403.out	64.846	21	0.138158	14	0.126126	1	0.0166667
3068.out	72.466	25	0.136612	9	0.0737705	2	0.04
3069.out	69.576	21	0.114754	6	0.0491803	3	0.06
3070.out	66.241	23	0.125683	5	0.0409836	1	0.02
3071.out	71.577	20	0.10929	6	0.0491803	2	0.04
3072.out	72.244	21	0.114754	12	0.0983607	1	0.02
3073.out	73.577	22	0.120219	8	0.0655738	2	0.04
3075.out	74.244	26	0.142077	10	0.0819672	3	0.06
3076.out	74.466	17	0.0928962	11	0.0901639	3	0.06
3077.out	71.132	22	0.120219	7	0.057377	1	0.02
3078.out	71.576	22	0.120219	7	0.057377	1	0.02
3080.out	75.578	23	0.125683	14	0.114754	3	0.06
3081.out	80.024	39	0.213115	21	0.172131	8	0.16
3083.out	76.023	23	0.125683	14	0.114754	3	0.06
3084.out	69.798	19	0.103825	6	0.0491803	3	0.06
3085.out	64.019	21	0.114754	8	0.0655738	1	0.02
3086.out	63.796	21	0.114754	8	0.0655738	1	0.02
3087.out	67.798	21	0.114754	6	0.0491803	1	0.02
3088.out	63.352	17	0.0928962	5	0.0409836	0	0
3091.out	68.465	22	0.120219	9	0.0737705	2	0.04
3092.out	65.13	17	0.0928962	6	0.0491803	2	0.04
3094.out	72.688	20	0.10929	7	0.057377	2	0.04
3096.out	55.794	15	0.0819672	5	0.0409836	0	0
3097.out	71.577	30	0.163934	13	0.106557	5	0.1
3098.out	50.46	12	0.0655738	3	0.0245902	2	0.04
3099.out	59.573	20	0.10929	8	0.0655738	1	0.02
3100.out	70.909	27	0.147541	7	0.057377	1	0.02
3101.out	67.353	16	0.0874317	7	0.057377	1	0.02
3102.out	65.131	24	0.131148	9	0.0737705	3	0.06
3103.out	59.796	19	0.103825	5	0.0409836	2	0.04
3104.out	76.023	40	0.218579	24	0.196721	11	0.22
3105.out	66.686	24	0.131148	9	0.0737705	3	0.06
3106.out	70.243	25	0.136612	8	0.0655738	3	0.06
3107.out	65.352	18	0.0983607	6	0.0491803	0	0
3109.out	62.24	20	0.10929	9	0.0737705	2	0.04
3110.out	55.127	18	0.0983607	7	0.057377	2	0.04
3111.out	74.244	29	0.15847	10	0.0819672	3	0.06
3112.out	80.913	40	0.218579	22	0.180328	10	0.2

## Sheet: tags
	scores	Explanatory Essay bigram/183	bigram(MD)	Explanatory Essay trigram/122	trigram(MD)	Explanatory Essay fourgram/50	fourgram(MD)			scores	Narrative Essay bigram/183	bigram(MD)	Narrative Essay trigram/122	trigram(MD)	Narrative Essay fourgram/50	fourgram(MD)			scores	Argumentative Essay bigram/143	bigram(MD)	Argumentative Essay trigram/107	trigram(MD)	Argumentative Essay fourgram/81	fourgram(MD)
1001.out	72.91	58	0.193333	21	0.0328638	7	0.00764192		001.out	14.962	13	0.0323383	3	0.00383632	1	0.00102145		1001.out	65.473	75	0.267857	35	0.0560897	17	0.0202622
1002.out	48.458	60	0.2	21	0.0328638	6	0.00655022		002.out	22.21	10	0.0248756	1	0.00127877	0	0		1002.out	64.299	57	0.203571	21	0.0336538	9	0.0107271
1003.out	63.129	72	0.24	31	0.0485133	7	0.00764192		003.out	41.254	21	0.0522388	5	0.00639386	1	0.00102145		1003.out	64.452	57	0.203571	22	0.0352564	9	0.0107271
1004.out	56.461	56	0.186667	16	0.0250391	4	0.00436681		005.out	53.146	39	0.0970149	12	0.0153453	1	0.00102145		1004.out	58.099	79	0.282143	33	0.0528846	12	0.0143027
1005.out	42.679	31	0.103333	10	0.0156495	1	0.0010917		006.out	59.12	32	0.079602	9	0.011509	4	0.0040858		1005.out	60.385	62	0.221429	19	0.0304487	5	0.00595948
1006.out	70.021	67	0.223333	20	0.0312989	6	0.00655022		009.out	55.927	48	0.119403	17	0.0217391	6	0.0061287		1006.out	61.192	66	0.235714	27	0.0432692	11	0.0131108
1007.out	69.354	46	0.153333	14	0.0219092	6	0.00655022		010.out	55.894	38	0.0945274	13	0.016624	2	0.0020429		1007.out	62.345	101	0.360714	51	0.0817308	21	0.0250298
1008.out	68.464	79	0.263333	29	0.0453834	9	0.00982533		011.out	56.642	45	0.11194	9	0.011509	0	0		1008.out	53.299	76	0.271429	32	0.0512821	11	0.0131108
1010.out	57.128	35	0.116667	10	0.0156495	1	0.0010917		012.out	58.031	48	0.119403	18	0.0230179	5	0.00510725		1009.out	57.538	68	0.242857	31	0.0496795	11	0.0131108
1011.out	62.907	63	0.21	26	0.0406886	8	0.00873362		014.out	75.023	45	0.11194	9	0.011509	0	0		1010.out	58.298	88	0.314286	38	0.0608974	12	0.0143027
1012.out	47.347	57	0.19	15	0.0234742	3	0.00327511		015.out	56.924	54	0.134328	17	0.0217391	2	0.0020429		1011.out	67.459	49	0.175	20	0.0320513	7	0.00834327
1013.out	70.91	57	0.19	18	0.028169	5	0.00545852		016.out	67.056	40	0.0995025	7	0.00895141	2	0.0020429		1012.out	56.525	48	0.171429	16	0.025641	5	0.00595948
1014.out	68.464	63	0.21	29	0.0453834	8	0.00873362		017.out	63.623	36	0.0895522	10	0.0127877	2	0.0020429		1013.out	68.846	74	0.264286	33	0.0528846	13	0.0154946
1015.out	68.019	66	0.22	29	0.0453834	11	0.0120087		018.out	64.424	52	0.129353	17	0.0217391	5	0.00510725		1014.out	60.405	71	0.253571	21	0.0336538	3	0.00357569
1016.out	64.018	62	0.206667	28	0.0438185	12	0.0131004		020.out	66.957	57	0.141791	19	0.0242967	3	0.00306435		1015.out	52.951	68	0.242857	25	0.0400641	5	0.00595948
1017.out	48.902	52	0.173333	23	0.0359937	9	0.00982533		021.out	57.457	40	0.0995025	12	0.0153453	3	0.00306435		1016.out	59.685	65	0.232143	27	0.0432692	10	0.011919
1018.out	65.575	42	0.14	12	0.0187793	2	0.00218341		022.out	50.576	41	0.10199	13	0.016624	1	0.00102145		1017.out	66.499	72	0.257143	28	0.0448718	9	0.0107271
1019.out	60.684	49	0.163333	17	0.0266041	4	0.00436681		023.out	70.775	47	0.116915	14	0.0179028	1	0.00102145		1018.out	50.271	47	0.167857	18	0.0288462	6	0.00715137
1020.out	57.795	74	0.246667	34	0.0532081	10	0.010917		024.out	66.923	51	0.126866	15	0.0191816	2	0.0020429		1019.out	46.197	53	0.189286	14	0.0224359	2	0.00238379
1021.out	60.907	55	0.183333	23	0.0359937	5	0.00545852		025.out	68.053	47	0.116915	12	0.0153453	2	0.0020429		1020.out	64.559	66	0.235714	26	0.0416667	8	0.00953516
1022.out	74.689	65	0.216667	26	0.0406886	7	0.00764192		026.out	68.138	58	0.144279	14	0.0179028	3	0.00306435		1021.out	66.692	64	0.228571	24	0.0384615	7	0.00834327
1023.out	70.465	70	0.233333	31	0.0485133	12	0.0131004		027.out	56.887	61	0.151741	20	0.0255754	5	0.00510725		1022.out	57.018	67	0.239286	28	0.0448718	9	0.0107271
1024.out	62.463	84	0.28	38	0.0594679	14	0.0152838		028.out	60.905	42	0.104478	13	0.016624	5	0.00510725		1023.out	64.066	64	0.228571	29	0.0464744	14	0.0166865
1025.out	73.355	48	0.16	21	0.0328638	9	0.00982533		029.out	61.476	47	0.116915	12	0.0153453	0	0		1024.out	68.206	59	0.210714	24	0.0384615	11	0.0131108
1026.out	70.02	54	0.18	20	0.0312989	4	0.00436681		030.out	58.583	56	0.139303	17	0.0217391	3	0.00306435		1025.out	58.279	55	0.196429	15	0.0240385	4	0.00476758
1027.out	33.344	22	0.0733333	6	0.00938967	0	0		031.out	61.279	43	0.106965	14	0.0179028	2	0.0020429		1026.out	62.872	75	0.267857	21	0.0336538	4	0.00476758
1028.out	3.557	6	0.02	2	0.00312989	1	0.0010917		033.out	52.639	37	0.0920398	8	0.0102302	0	0		1027.out	54.165	57	0.203571	22	0.0352564	6	0.00715137
1029.out	45.347	53	0.176667	15	0.0234742	7	0.00764192		034.out	62.898	39	0.0970149	13	0.016624	1	0.00102145		1028.out	70.619	70	0.25	30	0.0480769	13	0.0154946
1030.out	53.571	61	0.203333	17	0.0266041	5	0.00545852		038.out	64.564	59	0.146766	25	0.0319693	7	0.00715015		1029.out	62.471	73	0.260714	30	0.0480769	11	0.0131108
1031.out	70.688	45	0.15	15	0.0234742	5	0.00545852		039.out	63.364	58	0.144279	19	0.0242967	5	0.00510725		1030.out	63.498	64	0.228571	25	0.0400641	9	0.0107271
1032.out	61.573	61	0.203333	21	0.0328638	9	0.00982533		041.out	73.823	59	0.146766	16	0.0204604	2	0.0020429		1031.out	52.231	69	0.246429	28	0.0448718	13	0.0154946
1033.out	69.354	62	0.206667	19	0.029734	5	0.00545852		042.out	71.186	40	0.0995025	12	0.0153453	2	0.0020429		1032.out	68.625	80	0.285714	37	0.0592949	14	0.0166865
1034.out	69.576	62	0.206667	18	0.028169	4	0.00436681		044.out	64.397	60	0.149254	18	0.0230179	3	0.00306435		1033.out	63.639	72	0.257143	28	0.0448718	10	0.011919
1035.out	66.02	67	0.223333	30	0.0469484	8	0.00873362		045.out	67.304	48	0.119403	9	0.011509	1	0.00102145		2001.out	62.526	50	0.178571	20	0.0320513	6	0.00715137
1036.out	72.466	60	0.2	18	0.028169	5	0.00545852		048.out	75.463	54	0.134328	18	0.0230179	4	0.0040858		2002.out	44.984	45	0.160714	14	0.0224359	6	0.00715137
1037.out	41.79	49	0.163333	23	0.0359937	9	0.00982533		049.out	67.446	52	0.129353	13	0.016624	3	0.00306435		2003.out	60.265	50	0.178571	22	0.0352564	9	0.0107271
1038.out	69.576	64	0.213333	27	0.0422535	9	0.00982533		050.out	72.897	37	0.0920398	11	0.0140665	3	0.00306435		2004.out	51.384	34	0.121429	8	0.0128205	2	0.00238379
1039.out	73.132	71	0.236667	29	0.0453834	7	0.00764192		052.out	73.923	35	0.0870647	8	0.0102302	2	0.0020429		2005.out	56.658	47	0.167857	16	0.025641	5	0.00595948
1040.out	59.128	58	0.193333	24	0.0375587	7	0.00764192		053.out	68.756	64	0.159204	20	0.0255754	4	0.0040858		2006.out	55.552	68	0.242857	26	0.0416667	9	0.0107271
1041.out	67.131	54	0.18	18	0.028169	3	0.00327511		055.out	65.953	47	0.116915	16	0.0204604	2	0.0020429		2007.out	54.298	59	0.210714	26	0.0416667	10	0.011919
1042.out	52.682	64	0.213333	25	0.0391236	8	0.00873362		056.out	66.834	65	0.161692	23	0.0294118	4	0.0040858		2008.out	55.978	51	0.182143	22	0.0352564	10	0.011919
1043.out	49.125	41	0.136667	4	0.00625978	0	0		058.out	68.353	59	0.146766	23	0.0294118	6	0.0061287		2009.out	52.145	57	0.203571	19	0.0304487	7	0.00834327
1044.out	14.893	8	0.0266667	2	0.00312989	0	0		062.out	76.69	48	0.119403	13	0.016624	3	0.00306435		2010.out	54.051	69	0.246429	25	0.0400641	8	0.00953516
1045.out	65.352	67	0.223333	22	0.0344288	5	0.00545852		063.out	72.526	49	0.121891	18	0.0230179	5	0.00510725		2011.out	55.979	49	0.175	13	0.0208333	3	0.00357569
1046.out	68.687	57	0.19	23	0.0359937	5	0.00545852		065.out	63.171	60	0.149254	17	0.0217391	4	0.0040858		2012.out	51.744	36	0.128571	9	0.0144231	2	0.00238379
1047.out	39.789	38	0.126667	15	0.0234742	6	0.00655022		066.out	81.567	51	0.126866	17	0.0217391	4	0.0040858		2013.out	57.998	69	0.246429	31	0.0496795	10	0.011919
1048.out	26.675	20	0.0666667	8	0.0125196	1	0.0010917		067.out	68.419	48	0.119403	15	0.0191816	6	0.0061287		2014.out	46.464	45	0.160714	13	0.0208333	4	0.00476758
1049.out	49.569	42	0.14	14	0.0219092	4	0.00436681		068.out	71.037	46	0.114428	17	0.0217391	4	0.0040858		2015.out	52.698	44	0.157143	14	0.0224359	2	0.00238379
1050.out	37.344	37	0.123333	11	0.0172144	3	0.00327511		069.out	72.219	54	0.134328	17	0.0217391	5	0.00510725		2016.out	45.724	40	0.142857	16	0.025641	6	0.00715137
1051.out	59.795	70	0.233333	17	0.0266041	1	0.0010917		070.out	73.627	52	0.129353	16	0.0204604	1	0.00102145		2017.out	48.57	44	0.157143	16	0.025641	4	0.00476758
1052.out	63.797	52	0.173333	21	0.0328638	9	0.00982533		072.out	61.853	51	0.126866	13	0.016624	1	0.00102145		2018.out	45.937	40	0.142857	16	0.025641	6	0.00715137
1053.out	58.462	58	0.193333	19	0.029734	6	0.00655022		073.out	74.434	43	0.106965	12	0.0153453	2	0.0020429		2019.out	66.732	52	0.185714	17	0.0272436	6	0.00715137
1054.out	59.795	76	0.253333	34	0.0532081	11	0.0120087		074.out	75.901	58	0.144279	19	0.0242967	5	0.00510725		2020.out	67.799	52	0.185714	17	0.0272436	6	0.00715137
1055.out	52.238	54	0.18	16	0.0250391	3	0.00327511		076.out	76.319	62	0.154229	17	0.0217391	2	0.0020429		2021.out	56.891	56	0.2	24	0.0384615	8	0.00953516
1056.out	46.236	37	0.123333	9	0.0140845	1	0.0010917		077.out	72.249	44	0.109453	12	0.0153453	1	0.00102145		2022.out	63.279	69	0.246429	22	0.0352564	4	0.00476758
1057.out	46.014	32	0.106667	11	0.0172144	4	0.00436681		079.out	63.849	56	0.139303	14	0.0179028	1	0.00102145		2023.out	63.579	38	0.135714	11	0.0176282	4	0.00476758
1058.out	56.017	61	0.203333	24	0.0375587	7	0.00764192		080.out	68.693	55	0.136816	17	0.0217391	3	0.00306435		2024.out	64.393	38	0.135714	11	0.0176282	4	0.00476758
1059.out	65.131	42	0.14	17	0.0266041	6	0.00655022		081.out	61.505	53	0.131841	21	0.0268542	6	0.0061287		2025.out	63.331	63	0.225	20	0.0320513	7	0.00834327
1060.out	67.131	49	0.163333	18	0.028169	5	0.00545852		082.out	73.027	55	0.136816	18	0.0230179	5	0.00510725		2026.out	65.498	68	0.242857	25	0.0400641	10	0.011919
1061.out	62.463	61	0.203333	27	0.0422535	12	0.0131004		083.out	72.693	61	0.151741	14	0.0179028	2	0.0020429		2027.out	68.032	67	0.239286	26	0.0416667	10	0.011919
1062.out	68.91	55	0.183333	18	0.028169	6	0.00655022		085.out	69.416	62	0.154229	23	0.0294118	5	0.00510725		2028.out	66.099	67	0.239286	26	0.0416667	10	0.011919
1063.out	64.019	67	0.223333	26	0.0406886	10	0.010917		086.out	64.142	64	0.159204	22	0.028133	7	0.00715015		2029.out	66.578	67	0.239286	26	0.0416667	10	0.011919
1064.out	65.575	53	0.176667	18	0.028169	7	0.00764192		087.out	66.371	51	0.126866	16	0.0204604	1	0.00102145		2030.out	63.832	67	0.239286	23	0.036859	8	0.00953516
1065.out	69.131	59	0.196667	20	0.0312989	6	0.00655022		088.out	66.583	62	0.154229	25	0.0319693	6	0.0061287		2031.out	62.692	77	0.275	26	0.0416667	6	0.00715137
1066.out	12.226	12	0.04	1	0.00156495	0	0		090.out	65.901	70	0.174129	22	0.028133	7	0.00715015		2032.out	62.099	53	0.189286	22	0.0352564	10	0.011919
1067.out	58.906	47	0.156667	13	0.0203443	2	0.00218341		092.out	67.09	63	0.156716	18	0.0230179	4	0.0040858		2033.out	56.891	41	0.146429	12	0.0192308	2	0.00238379
1068.out	57.35	44	0.146667	15	0.0234742	4	0.00436681		093.out	74.438	54	0.134328	15	0.0191816	2	0.0020429		2035.out	61.272	66	0.235714	29	0.0464744	7	0.00834327
1069.out	64.463	58	0.193333	21	0.0328638	5	0.00545852		094.out	77.556	57	0.141791	17	0.0217391	3	0.00306435		2036.out	63.158	49	0.175	16	0.025641	4	0.00476758
1070.out	70.91	57	0.19	21	0.0328638	6	0.00655022		095.out	67.053	48	0.119403	14	0.0179028	0	0		2037.out	67.153	48	0.171429	16	0.025641	7	0.00834327
1071.out	61.351	66	0.22	32	0.0500782	10	0.010917		097.out	67.579	64	0.159204	27	0.0345269	10	0.0102145		2038.out	61.526	71	0.253571	27	0.0432692	8	0.00953516
1072.out	53.794	57	0.19	12	0.0187793	0	0		100.out	77.282	46	0.114428	18	0.0230179	4	0.0040858		2039.out	55.678	44	0.157143	14	0.0224359	5	0.00595948
1073.out	76.689	53	0.176667	20	0.0312989	4	0.00436681		101.out	66.468	50	0.124378	17	0.0217391	5	0.00510725		2040.out	57.252	54	0.192857	21	0.0336538	9	0.0107271
1074.out	69.132	44	0.146667	13	0.0203443	3	0.00327511		102.out	66.253	58	0.144279	18	0.0230179	3	0.00306435		2041.out	67.153	38	0.135714	11	0.0176282	4	0.00476758
1075.out	51.571	52	0.173333	19	0.029734	4	0.00436681		103.out	73.626	52	0.129353	17	0.0217391	6	0.0061287		2042.out	70.013	48	0.171429	16	0.025641	7	0.00834327
1076.out	61.574	52	0.173333	18	0.028169	5	0.00545852		104.out	69.197	51	0.126866	13	0.016624	3	0.00306435		2043.out	70.866	48	0.171429	16	0.025641	7	0.00834327
1077.out	70.91	61	0.203333	24	0.0375587	5	0.00545852		105.out	53.639	63	0.156716	19	0.0242967	3	0.00306435		2044.out	69.999	48	0.171429	16	0.025641	7	0.00834327
1078.out	70.687	53	0.176667	15	0.0234742	5	0.00545852		106.out	66.394	61	0.151741	21	0.0268542	5	0.00510725		2045.out	70.426	48	0.171429	16	0.025641	7	0.00834327
1079.out	41.122	59	0.196667	21	0.0328638	4	0.00436681		109.out	58.535	55	0.136816	21	0.0268542	6	0.0061287		2046.out	70.639	48	0.171429	16	0.025641	7	0.00834327
1080.out	63.129	58	0.193333	21	0.0328638	11	0.0120087		111.out	70.76	62	0.154229	17	0.0217391	2	0.0020429		2047.out	69.539	56	0.2	22	0.0352564	9	0.0107271
1081.out	61.352	46	0.153333	10	0.0156495	2	0.00218341		112.out	75.83	69	0.171642	27	0.0345269	5	0.00510725		2048.out	57.637	45	0.160714	19	0.0304487	9	0.0107271
1082.out	57.795	56	0.186667	20	0.0312989	4	0.00436681		113.out	71.638	70	0.174129	29	0.0370844	7	0.00715015		2049.out	63.138	50	0.178571	17	0.0272436	7	0.00834327
1083.out	60.017	53	0.176667	22	0.0344288	9	0.00982533		114.out	72.36	68	0.169154	26	0.0332481	7	0.00715015		2050.out	56.35	64	0.228571	33	0.0528846	12	0.0143027
1084.out	70.243	52	0.173333	19	0.029734	3	0.00327511		115.out	74.612	60	0.149254	25	0.0319693	5	0.00510725		2051.out	62.072	64	0.228571	27	0.0432692	10	0.011919
1085.out	52.459	63	0.21	24	0.0375587	5	0.00545852		117.out	71.801	69	0.171642	29	0.0370844	9	0.00919305		2052.out	60.818	61	0.217857	28	0.0448718	11	0.0131108
1086.out	60.24	62	0.206667	27	0.0422535	14	0.0152838		118.out	74.345	50	0.124378	8	0.0102302	0	0		2054.out	54.651	44	0.157143	18	0.0288462	9	0.0107271
1087.out	66.242	57	0.19	20	0.0312989	7	0.00764192		119.out	70.29	64	0.159204	21	0.0268542	2	0.0020429		2055.out	45.624	59	0.210714	19	0.0304487	3	0.00357569
1088.out	70.687	52	0.173333	18	0.028169	6	0.00655022		120.out	66.764	60	0.149254	20	0.0255754	3	0.00306435		2056.out	57.265	43	0.153571	17	0.0272436	8	0.00953516
1089.out	68.909	67	0.223333	33	0.0516432	14	0.0152838		121.out	60.724	53	0.131841	18	0.0230179	4	0.0040858		2057.out	62.366	57	0.203571	23	0.036859	7	0.00834327
1090.out	69.798	48	0.16	19	0.029734	5	0.00545852		122.out	71.782	53	0.131841	18	0.0230179	3	0.00306435		2059.out	58.012	48	0.171429	16	0.025641	3	0.00357569
1091.out	67.353	46	0.153333	13	0.0203443	2	0.00218341		125.out	72.53	61	0.151741	18	0.0230179	7	0.00715015		2060.out	45.998	48	0.171429	20	0.0320513	8	0.00953516
1092.out	70.688	58	0.193333	14	0.0219092	5	0.00545852		126.out	69.564	62	0.154229	17	0.0217391	0	0		2061.out	60.986	51	0.182143	21	0.0336538	8	0.00953516
1094.out	68.909	61	0.203333	31	0.0485133	13	0.0141921		128.out	70.542	59	0.146766	12	0.0153453	0	0		2062.out	54.511	56	0.2	15	0.0240385	4	0.00476758
1096.out	70.244	55	0.183333	20	0.0312989	3	0.00327511		129.out	72.827	66	0.164179	26	0.0332481	9	0.00919305		2063.out	58.645	51	0.182143	21	0.0336538	8	0.00953516
1097.out	65.797	71	0.236667	34	0.0532081	14	0.0152838		130.out	62.653	55	0.136816	19	0.0242967	6	0.0061287		2064.out	56.212	53	0.189286	10	0.0160256	2	0.00238379
1098.out	34.011	28	0.0933333	11	0.0172144	1	0.0010917		131.out	75.756	58	0.144279	16	0.0204604	2	0.0020429		2065.out	45.605	49	0.175	11	0.0176282	2	0.00238379
1099.out	66.242	55	0.183333	19	0.029734	4	0.00436681		133.out	73.986	54	0.134328	18	0.0230179	3	0.00306435		2066.out	46.704	48	0.171429	25	0.0400641	12	0.0143027
1100.out	57.795	77	0.256667	25	0.0391236	8	0.00873362		134.out	77.941	45	0.11194	17	0.0217391	4	0.0040858		2067.out	60.346	63	0.225	31	0.0496795	13	0.0154946
1102.out	63.574	60	0.2	21	0.0328638	7	0.00764192		135.out	67.816	48	0.119403	13	0.016624	1	0.00102145		2068.out	57.925	64	0.228571	27	0.0432692	9	0.0107271
1104.out	71.355	63	0.21	21	0.0328638	8	0.00873362		136.out	63.931	61	0.151741	18	0.0230179	3	0.00306435		2069.out	53.239	76	0.271429	32	0.0512821	10	0.011919
1105.out	70.909	61	0.203333	20	0.0312989	6	0.00655022		138.out	66.316	60	0.149254	15	0.0191816	1	0.00102145		2070.out	40.236	41	0.146429	13	0.0208333	4	0.00476758
1106.out	64.019	53	0.176667	19	0.029734	6	0.00655022		140.out	58.946	44	0.109453	10	0.0127877	2	0.0020429		2071.out	63.299	45	0.160714	11	0.0176282	3	0.00357569
1108.out	71.577	58	0.193333	25	0.0391236	7	0.00764192		141.out	71.16	49	0.121891	18	0.0230179	5	0.00510725		2072.out	57.819	45	0.160714	12	0.0192308	4	0.00476758
1109.out	63.352	62	0.206667	21	0.0328638	7	0.00764192		142.out	68.071	55	0.136816	21	0.0268542	5	0.00510725		2073.out	57.639	74	0.264286	30	0.0480769	7	0.00834327
1110.out	60.685	62	0.206667	26	0.0406886	9	0.00982533		143.out	66.364	62	0.154229	23	0.0294118	4	0.0040858		2074.out	50.891	51	0.182143	18	0.0288462	6	0.00715137
1111.out	76.245	71	0.236667	28	0.0438185	8	0.00873362		145.out	72.756	55	0.136816	16	0.0204604	3	0.00306435		2075.out	46.938	73	0.260714	42	0.0673077	12	0.0143027
1112.out	68.243	44	0.146667	15	0.0234742	8	0.00873362		146.out	76.501	56	0.139303	18	0.0230179	6	0.0061287		2076.out	32.783	32	0.114286	12	0.0192308	4	0.00476758
1113.out	51.792	47	0.156667	19	0.029734	6	0.00655022		149.out	68.223	68	0.169154	21	0.0268542	8	0.0081716		2077.out	23.382	18	0.0642857	6	0.00961538	1	0.0011919
1114.out	60.018	48	0.16	21	0.0328638	8	0.00873362		150.out	78.867	64	0.159204	26	0.0332481	9	0.00919305		2078.out	52.359	52	0.185714	18	0.0288462	7	0.00834327
1115.out	69.131	48	0.16	14	0.0219092	2	0.00218341		152.out	75.438	77	0.191542	33	0.0421995	8	0.0081716		2079.out	36.13	26	0.0928571	5	0.00801282	1	0.0011919
2001.out	55.127	59	0.196667	24	0.0375587	11	0.0120087		153.out	70.564	64	0.159204	23	0.0294118	4	0.0040858		2080.out	46.038	43	0.153571	18	0.0288462	7	0.00834327
2002.out	56.905	56	0.186667	18	0.028169	5	0.00545852		155.out	61.416	77	0.191542	29	0.0370844	6	0.0061287		2081.out	42.824	47	0.167857	14	0.0224359	2	0.00238379
2003.out	54.905	52	0.173333	16	0.0250391	5	0.00545852		156.out	61.92	56	0.139303	17	0.0217391	4	0.0040858		2082.out	52.999	55	0.196429	18	0.0288462	8	0.00953516
2004.out	65.352	47	0.156667	16	0.0250391	6	0.00655022		157.out	75.389	63	0.156716	21	0.0268542	6	0.0061287		2083.out	49.651	40	0.142857	14	0.0224359	3	0.00357569
2005.out	52.46	55	0.183333	16	0.0250391	5	0.00545852		158.out	64.416	54	0.134328	15	0.0191816	3	0.00306435		2084.out	43.458	58	0.207143	17	0.0272436	3	0.00357569
2006.out	45.791	57	0.19	18	0.028169	5	0.00545852		160.out	71.645	74	0.18408	21	0.0268542	5	0.00510725		2085.out	59.572	64	0.228571	21	0.0336538	7	0.00834327
2007.out	58.461	51	0.17	16	0.0250391	5	0.00545852		161.out	74.664	54	0.134328	17	0.0217391	4	0.0040858		2086.out	55.618	48	0.171429	16	0.025641	6	0.00715137
2008.out	42.901	58	0.193333	22	0.0344288	3	0.00327511		162.out	72.693	62	0.154229	23	0.0294118	5	0.00510725		2087.out	46.217	39	0.139286	13	0.0208333	1	0.0011919
2009.out	56.905	52	0.173333	18	0.028169	5	0.00545852		164.out	78.593	59	0.146766	23	0.0294118	7	0.00715015		2088.out	50.084	49	0.175	13	0.0208333	1	0.0011919
2010.out	44.012	64	0.213333	24	0.0375587	8	0.00873362		166.out	78.337	64	0.159204	20	0.0255754	2	0.0020429		2089.out	51.685	52	0.185714	21	0.0336538	8	0.00953516
2011.out	52.238	85	0.283333	33	0.0516432	7	0.00764192		167.out	69.116	72	0.179104	22	0.028133	2	0.0020429		2090.out	59.105	61	0.217857	16	0.025641	4	0.00476758
2012.out	40.455	54	0.18	16	0.0250391	3	0.00327511		168.out	79.06	70	0.174129	19	0.0242967	2	0.0020429		2091.out	48.124	50	0.178571	15	0.0240385	4	0.00476758
2013.out	68.02	71	0.236667	31	0.0485133	9	0.00982533		170.out	75.423	66	0.164179	21	0.0268542	4	0.0040858		2092.out	62.392	52	0.185714	18	0.0288462	6	0.00715137
2014.out	51.126	51	0.17	19	0.029734	7	0.00764192		171.out	65.346	68	0.169154	23	0.0294118	4	0.0040858		2093.out	59.506	68	0.242857	24	0.0384615	9	0.0107271
2015.out	67.576	63	0.21	21	0.0328638	6	0.00655022		172.out	63.064	69	0.171642	16	0.0204604	3	0.00306435		2094.out	66.146	51	0.182143	17	0.0272436	6	0.00715137
2016.out	62.685	68	0.226667	27	0.0422535	8	0.00873362		174.out	56.268	70	0.174129	32	0.0409207	11	0.011236		2095.out	28.935	27	0.0964286	13	0.0208333	6	0.00715137
2017.out	45.568	51	0.17	17	0.0266041	3	0.00327511		177.out	64.994	63	0.156716	17	0.0217391	3	0.00306435		3001.out	55.619	60	0.214286	15	0.0240385	4	0.00476758
2018.out	55.349	72	0.24	27	0.0422535	8	0.00873362		178.out	76.645	43	0.106965	9	0.011509	1	0.00102145		3002.out	67.126	62	0.221429	20	0.0320513	6	0.00715137
2019.out	65.352	71	0.236667	29	0.0453834	11	0.0120087		180.out	72.123	60	0.149254	18	0.0230179	4	0.0040858		3003.out	66.652	62	0.221429	25	0.0400641	9	0.0107271
2020.out	38.456	38	0.126667	10	0.0156495	3	0.00327511		183.out	67.953	58	0.144279	15	0.0191816	3	0.00306435		3005.out	64.253	64	0.228571	26	0.0416667	11	0.0131108
2021.out	54.683	29	0.0966667	10	0.0156495	1	0.0010917		185.out	70.827	70	0.174129	22	0.028133	5	0.00510725		3006.out	66.525	81	0.289286	39	0.0625	13	0.0154946
2022.out	52.682	49	0.163333	15	0.0234742	4	0.00436681		191.out	74.171	64	0.159204	24	0.0306905	5	0.00510725		3010.out	70.946	65	0.232143	24	0.0384615	9	0.0107271
2023.out	60.684	53	0.176667	14	0.0219092	2	0.00218341		192.out	69.997	54	0.134328	19	0.0242967	4	0.0040858		3011.out	69.359	60	0.214286	17	0.0272436	4	0.00476758
2024.out	58.906	69	0.23	32	0.0500782	14	0.0152838		194.out	62.783	69	0.171642	25	0.0319693	8	0.0081716		3012.out	67.558	49	0.175	21	0.0336538	8	0.00953516
2025.out	70.465	67	0.223333	25	0.0391236	8	0.00873362		195.out	74.882	60	0.149254	16	0.0204604	4	0.0040858		3013.out	67.652	68	0.242857	23	0.036859	7	0.00834327
2026.out	67.797	47	0.156667	15	0.0234742	4	0.00436681		198.out	66.286	66	0.164179	29	0.0370844	11	0.011236		3015.out	65.486	72	0.257143	29	0.0464744	9	0.0107271
2027.out	72.465	58	0.193333	19	0.029734	3	0.00327511		201.out	70.934	65	0.161692	19	0.0242967	3	0.00306435		3016.out	67.626	74	0.264286	24	0.0384615	10	0.011919
2028.out	39.789	45	0.15	17	0.0266041	7	0.00764192		203.out	72.371	67	0.166667	30	0.0383632	9	0.00919305		3017.out	71.039	81	0.289286	30	0.0480769	10	0.011919
2029.out	61.573	61	0.203333	22	0.0344288	1	0.0010917		206.out	76.904	63	0.156716	20	0.0255754	4	0.0040858		3018.out	60.993	67	0.239286	23	0.036859	8	0.00953516
2030.out	48.236	35	0.116667	8	0.0125196	1	0.0010917		207.out	75.26	54	0.134328	16	0.0204604	2	0.0020429		3019.out	63.499	44	0.157143	12	0.0192308	5	0.00595948
2031.out	70.687	86	0.286667	30	0.0469484	10	0.010917		208.out	69.912	61	0.151741	19	0.0242967	2	0.0020429		3020.out	59.025	92	0.328571	45	0.0721154	15	0.0178784
2032.out	67.353	53	0.176667	18	0.028169	7	0.00764192		210.out	79.734	66	0.164179	24	0.0306905	2	0.0020429		3021.out	66.459	67	0.239286	30	0.0480769	12	0.0143027
2033.out	75.578	93	0.31	41	0.0641628	14	0.0152838		211.out	72.934	60	0.149254	17	0.0217391	4	0.0040858		3022.out	68.646	63	0.225	29	0.0464744	11	0.0131108
2035.out	77.578	78	0.26	28	0.0438185	9	0.00982533		212.out	19.533	64	0.159204	19	0.0242967	4	0.0040858		3023.out	63.159	58	0.207143	25	0.0400641	10	0.011919
2036.out	65.575	73	0.243333	28	0.0438185	9	0.00982533		215.out	31.817	59	0.146766	22	0.028133	6	0.0061287		3025.out	61.419	62	0.221429	24	0.0384615	9	0.0107271
2037.out	68.909	71	0.236667	30	0.0469484	11	0.0120087		216.out	35.521	63	0.156716	20	0.0255754	4	0.0040858		3026.out	55.565	64	0.228571	21	0.0336538	6	0.00715137
2038.out	66.464	73	0.243333	24	0.0375587	6	0.00655022		218.out	40.832	67	0.166667	17	0.0217391	3	0.00306435		3027.out	59.258	56	0.2	20	0.0320513	6	0.00715137
2039.out	70.021	84	0.28	38	0.0594679	12	0.0131004		220.out	43.48	58	0.144279	16	0.0204604	0	0		3028.out	68.419	66	0.235714	30	0.0480769	12	0.0143027
2040.out	69.798	61	0.203333	24	0.0375587	6	0.00655022		221.out	55.712	66	0.164179	30	0.0383632	10	0.0102145		3029.out	61.619	94	0.335714	46	0.0737179	16	0.0190703
2041.out	71.799	57	0.19	20	0.0312989	5	0.00545852		222.out	56.661	64	0.159204	22	0.028133	5	0.00510725		3030.out	70.392	64	0.228571	31	0.0496795	14	0.0166865
2042.out	64.464	56	0.186667	19	0.029734	6	0.00655022		223.out	61.379	66	0.164179	26	0.0332481	5	0.00510725		3031.out	65.892	81	0.289286	32	0.0512821	10	0.011919
2043.out	70.02	77	0.256667	31	0.0485133	15	0.0163755		224.out	67.06	50	0.124378	5	0.00639386	0	0		3032.out	58.711	63	0.225	25	0.0400641	7	0.00834327
2046.out	67.798	67	0.223333	26	0.0406886	7	0.00764192		225.out	52.994	71	0.176617	26	0.0332481	7	0.00715015		3033.out	64.352	81	0.289286	31	0.0496795	10	0.011919
2047.out	71.132	81	0.27	31	0.0485133	8	0.00873362		228.out	67.242	60	0.149254	17	0.0217391	4	0.0040858		3035.out	62.979	69	0.246429	22	0.0352564	10	0.011919
2048.out	66.019	62	0.206667	24	0.0375587	9	0.00982533		229.out	50.472	59	0.146766	17	0.0217391	3	0.00306435		3036.out	55.371	57	0.203571	16	0.025641	6	0.00715137
2049.out	59.128	37	0.123333	9	0.0140845	3	0.00327511		231.out	71.634	59	0.146766	23	0.0294118	6	0.0061287		3037.out	52.004	53	0.189286	24	0.0384615	11	0.0131108
2050.out	44.235	45	0.15	13	0.0203443	1	0.0010917		232.out	59.209	75	0.186567	26	0.0332481	5	0.00510725		3038.out	64.306	78	0.278571	40	0.0641026	17	0.0202622
2051.out	67.797	68	0.226667	26	0.0406886	11	0.0120087		233.out	65.723	68	0.169154	20	0.0255754	6	0.0061287		3039.out	57.891	43	0.153571	14	0.0224359	7	0.00834327
2052.out	45.569	34	0.113333	10	0.0156495	3	0.00327511		234.out	69.171	70	0.174129	21	0.0268542	2	0.0020429		3040.out	55.878	65	0.232143	23	0.036859	4	0.00476758
2053.out	47.348	79	0.263333	28	0.0438185	8	0.00873362		237.out	57.083	51	0.126866	19	0.0242967	4	0.0040858		3041.out	62.919	70	0.25	22	0.0352564	7	0.00834327
2054.out	52.015	49	0.163333	20	0.0312989	7	0.00764192		238.out	64.353	63	0.156716	20	0.0255754	5	0.00510725		3043.out	63.839	69	0.246429	27	0.0432692	8	0.00953516
2055.out	54.905	57	0.19	23	0.0359937	8	0.00873362		239.out	62.905	54	0.134328	16	0.0204604	3	0.00306435		3044.out	61.265	48	0.171429	12	0.0192308	3	0.00357569
2056.out	44.457	36	0.12	12	0.0187793	6	0.00655022		240.out	71.415	65	0.161692	22	0.028133	6	0.0061287		3045.out	66.753	72	0.257143	32	0.0512821	17	0.0202622
2057.out	50.015	47	0.156667	9	0.0140845	1	0.0010917		242.out	57.209	84	0.208955	33	0.0421995	8	0.0081716		3046.out	61.839	47	0.167857	17	0.0272436	8	0.00953516
2058.out	63.352	56	0.186667	20	0.0312989	6	0.00655022		243.out	70.723	70	0.174129	20	0.0255754	6	0.0061287		3048.out	61.218	45	0.160714	12	0.0192308	3	0.00357569
2059.out	58.684	57	0.19	18	0.028169	3	0.00327511		244.out	64.882	51	0.126866	11	0.0140665	3	0.00306435		3049.out	65.652	69	0.246429	24	0.0384615	7	0.00834327
2060.out	61.574	59	0.196667	22	0.0344288	8	0.00873362		246.out	71.615	74	0.18408	26	0.0332481	7	0.00715015		3050.out	60.858	77	0.275	37	0.0592949	18	0.0214541
2061.out	59.796	70	0.233333	30	0.0469484	7	0.00764192		248.out	73.564	55	0.136816	23	0.0294118	5	0.00510725		3051.out	68.306	74	0.264286	30	0.0480769	15	0.0178784
2062.out	66.686	65	0.216667	26	0.0406886	10	0.010917		249.out	57.45	71	0.176617	26	0.0332481	7	0.00715015		3052.out	50.19	80	0.285714	33	0.0528846	12	0.0143027
2063.out	62.241	64	0.213333	22	0.0344288	6	0.00655022		250.out	73.726	65	0.161692	28	0.0358056	9	0.00919305		3053.out	60.259	65	0.232143	26	0.0416667	9	0.0107271
2064.out	62.018	62	0.206667	25	0.0391236	8	0.00873362		251.out	58.294	70	0.174129	28	0.0358056	8	0.0081716		3055.out	67.746	63	0.225	23	0.036859	9	0.0107271
2065.out	69.798	69	0.23	24	0.0375587	7	0.00764192		254.out	63.727	57	0.141791	17	0.0217391	3	0.00306435		3056.out	58.532	64	0.228571	25	0.0400641	8	0.00953516
2066.out	70.465	81	0.27	35	0.0547731	18	0.0196507		255.out	76.6	65	0.161692	24	0.0306905	6	0.0061287		3057.out	58.998	59	0.210714	22	0.0352564	5	0.00595948
2067.out	57.128	63	0.21	25	0.0391236	6	0.00655022		256.out	61.083	68	0.169154	26	0.0332481	5	0.00510725		3058.out	62.452	58	0.207143	23	0.036859	10	0.011919
2068.out	60.017	65	0.216667	22	0.0344288	8	0.00873362		257.out	66.668	67	0.166667	20	0.0255754	3	0.00306435		3059.out	61.438	75	0.267857	31	0.0496795	11	0.0131108
2069.out	63.796	63	0.21	25	0.0391236	7	0.00764192		258.out	60.401	65	0.161692	27	0.0345269	8	0.0081716		3060.out	65.179	49	0.175	19	0.0304487	4	0.00476758
2070.out	60.018	77	0.256667	33	0.0516432	14	0.0152838		259.out	62.135	67	0.166667	22	0.028133	5	0.00510725		3061.out	53.257	57	0.203571	15	0.0240385	3	0.00357569
2071.out	56.683	74	0.246667	25	0.0391236	9	0.00982533		260.out	62.253	65	0.161692	22	0.028133	1	0.00102145		3062.out	69.62	70	0.25	28	0.0448718	10	0.011919
2072.out	67.353	67	0.223333	27	0.0422535	14	0.0152838		261.out	63.553	68	0.169154	22	0.028133	3	0.00306435		3063.out	55.471	57	0.203571	21	0.0336538	9	0.0107271
2073.out	60.906	67	0.223333	28	0.0438185	11	0.0120087		263.out	58.053	59	0.146766	11	0.0140665	1	0.00102145		3064.out	61.232	56	0.2	18	0.0288462	4	0.00476758
2074.out	56.683	49	0.163333	13	0.0203443	3	0.00327511		265.out	72.623	52	0.129353	10	0.0127877	2	0.0020429		3066.out	62.672	78	0.278571	31	0.0496795	14	0.0166865
2075.out	54.016	43	0.143333	11	0.0172144	3	0.00327511		266.out	59.179	58	0.144279	20	0.0255754	3	0.00306435		3067.out	66.239	77	0.275	30	0.0480769	8	0.00953516
2076.out	64.463	69	0.23	32	0.0500782	11	0.0120087		267.out	70.441	54	0.134328	14	0.0179028	3	0.00306435		3068.out	45.156	72	0.257143	33	0.0528846	8	0.00953516
2077.out	66.019	61	0.203333	21	0.0328638	6	0.00655022		269.out	68.649	84	0.208955	27	0.0345269	7	0.00715015		3070.out	64.325	81	0.289286	30	0.0480769	10	0.011919
2078.out	62.686	61	0.203333	27	0.0422535	10	0.010917		270.out	69.597	60	0.149254	17	0.0217391	3	0.00306435		3071.out	61.019	76	0.271429	28	0.0448718	8	0.00953516
2079.out	55.572	76	0.253333	26	0.0406886	9	0.00982533		271.out	75.186	61	0.151741	17	0.0217391	5	0.00510725		3072.out	57.298	58	0.207143	17	0.0272436	10	0.011919
2080.out	63.574	52	0.173333	19	0.029734	6	0.00655022		272.out	74.33	73	0.181592	25	0.0319693	6	0.0061287		3073.out	58.972	67	0.239286	17	0.0272436	5	0.00595948
2081.out	64.019	66	0.22	23	0.0359937	6	0.00655022		273.out	69.645	64	0.159204	23	0.0294118	4	0.0040858		3074.out	68.033	70	0.25	23	0.036859	8	0.00953516
2082.out	47.569	43	0.143333	15	0.0234742	5	0.00545852		274.out	75.886	63	0.156716	15	0.0191816	4	0.0040858		3075.out	61.105	59	0.210714	21	0.0336538	6	0.00715137
2083.out	56.683	60	0.2	22	0.0344288	6	0.00655022		275.out	62.016	66	0.164179	15	0.0191816	1	0.00102145		3076.out	62.912	52	0.185714	18	0.0288462	5	0.00595948
2084.out	59.573	61	0.203333	28	0.0438185	14	0.0152838		276.out	62.92	57	0.141791	17	0.0217391	4	0.0040858		3078.out	69.299	65	0.232143	28	0.0448718	14	0.0166865
2085.out	71.354	79	0.263333	42	0.0657277	18	0.0196507		279.out	55.213	60	0.149254	16	0.0204604	1	0.00102145		3079.out	60.999	71	0.253571	27	0.0432692	8	0.00953516
2086.out	52.682	63	0.21	21	0.0328638	4	0.00436681		280.out	66.638	68	0.169154	21	0.0268542	3	0.00306435		3080.out	53.511	56	0.2	25	0.0400641	10	0.011919
2087.out	62.463	49	0.163333	16	0.0250391	5	0.00545852		281.out	70.419	75	0.186567	24	0.0306905	8	0.0081716		3081.out	58.445	89	0.317857	30	0.0480769	6	0.00715137
2088.out	51.793	69	0.23	28	0.0438185	9	0.00982533		282.out	64.62	65	0.161692	22	0.028133	6	0.0061287		3082.out	63.579	61	0.217857	17	0.0272436	3	0.00357569
2089.out	57.794	66	0.22	29	0.0453834	12	0.0131004		283.out	75.101	66	0.164179	23	0.0294118	6	0.0061287		3083.out	62.305	63	0.225	20	0.0320513	7	0.00834327
2090.out	58.906	58	0.193333	22	0.0344288	7	0.00764192		284.out	67.368	56	0.139303	13	0.016624	2	0.0020429		3084.out	68.299	76	0.271429	27	0.0432692	12	0.0143027
2091.out	62.241	56	0.186667	14	0.0219092	3	0.00327511		285.out	71.045	70	0.174129	26	0.0332481	6	0.0061287		3086.out	64.558	74	0.264286	26	0.0416667	10	0.011919
2092.out	66.686	56	0.186667	22	0.0344288	11	0.0120087		286.out	59.187	54	0.134328	17	0.0217391	4	0.0040858		3087.out	65.899	68	0.242857	29	0.0464744	12	0.0143027
2093.out	69.576	89	0.296667	34	0.0532081	8	0.00873362		287.out	69.727	63	0.156716	21	0.0268542	4	0.0040858		3088.out	51.037	77	0.275	32	0.0512821	10	0.011919
2094.out	70.91	75	0.25	31	0.0485133	11	0.0120087		289.out	72.142	70	0.174129	18	0.0230179	3	0.00306435		3089.out	63.366	71	0.253571	24	0.0384615	8	0.00953516
2095.out	65.353	73	0.243333	32	0.0500782	8	0.00873362		290.out	62.424	71	0.176617	27	0.0345269	6	0.0061287		3090.out	62.852	75	0.267857	30	0.0480769	9	0.0107271
2097.out	70.465	68	0.226667	17	0.0266041	3	0.00327511		291.out	79.012	69	0.171642	27	0.0345269	11	0.011236		3091.out	52.845	79	0.282143	34	0.0544872	10	0.011919
2098.out	60.239	91	0.303333	35	0.0547731	12	0.0131004		292.out	76.626	65	0.161692	25	0.0319693	1	0.00102145		3092.out	58.712	67	0.239286	24	0.0384615	9	0.0107271
2099.out	66.687	72	0.24	27	0.0422535	6	0.00655022		293.out	65.26	57	0.141791	17	0.0217391	6	0.0061287		3093.out	58.098	64	0.228571	20	0.0320513	6	0.00715137
2100.out	72.466	53	0.176667	17	0.0266041	4	0.00436681		294.out	72.19	67	0.166667	22	0.028133	6	0.0061287		3094.out	62.992	46	0.164286	18	0.0288462	5	0.00595948
2101.out	64.686	75	0.25	36	0.056338	15	0.0163755		295.out	74.764	51	0.126866	16	0.0204604	1	0.00102145		3095.out	63.812	64	0.228571	24	0.0384615	7	0.00834327
2102.out	69.798	61	0.203333	26	0.0406886	11	0.0120087		296.out	65.394	62	0.154229	17	0.0217391	1	0.00102145		3096.out	63.332	58	0.207143	23	0.036859	10	0.011919
2103.out	55.349	57	0.19	23	0.0359937	6	0.00655022		297.out	81.212	78	0.19403	27	0.0345269	8	0.0081716		3097.out	60.952	64	0.228571	23	0.036859	4	0.00476758
2104.out	62.018	78	0.26	25	0.0391236	8	0.00873362		298.out	76.59	91	0.226368	37	0.0473146	12	0.0122574		3098.out	58.352	56	0.2	23	0.036859	8	0.00953516
2105.out	74.244	81	0.27	31	0.0485133	11	0.0120087		299.out	74.764	78	0.19403	25	0.0319693	4	0.0040858		3099.out	53.671	56	0.2	21	0.0336538	6	0.00715137
2106.out	55.793	51	0.17	16	0.0250391	7	0.00764192		300.out	77.504	52	0.129353	16	0.0204604	4	0.0040858		3100.out	56.738	72	0.257143	32	0.0512821	11	0.0131108
2107.out	64.686	47	0.156667	15	0.0234742	2	0.00218341		301.out	77.604	63	0.156716	19	0.0242967	2	0.0020429		3101.out	53.871	61	0.217857	23	0.036859	9	0.0107271
2108.out	73.355	60	0.2	21	0.0328638	8	0.00873362		302.out	74.456	62	0.154229	17	0.0217391	4	0.0040858		3102.out	59.145	59	0.210714	23	0.036859	3	0.00357569
2109.out	67.797	62	0.206667	23	0.0359937	6	0.00655022		303.out	69.908	83	0.206468	29	0.0370844	5	0.00510725		3103.out	60.585	61	0.217857	22	0.0352564	4	0.00476758
3001.out	72.243	72	0.24	33	0.0516432	10	0.010917		305.out	76.279	70	0.174129	25	0.0319693	3	0.00306435		3105.out	48.123	51	0.182143	10	0.0160256	0	0
3002.out	61.796	53	0.176667	20	0.0312989	4	0.00436681		306.out	67.26	74	0.18408	29	0.0370844	7	0.00715015		3106.out	63.826	50	0.178571	12	0.0192308	3	0.00357569
3003.out	57.127	50	0.166667	18	0.028169	4	0.00436681		307.out	67.575	67	0.166667	17	0.0217391	4	0.0040858		3107.out	63.766	58	0.207143	20	0.0320513	6	0.00715137
3004.out	62.018	63	0.21	32	0.0500782	9	0.00982533		310.out	71.597	60	0.149254	16	0.0204604	4	0.0040858		3108.out	62.005	66	0.235714	29	0.0464744	12	0.0143027
3005.out	58.462	47	0.156667	13	0.0203443	3	0.00327511		311.out	71.975	74	0.18408	21	0.0268542	4	0.0040858		3109.out	61.852	70	0.25	27	0.0432692	8	0.00953516
3006.out	56.906	65	0.216667	19	0.029734	3	0.00327511		312.out	70.701	65	0.161692	20	0.0255754	3	0.00306435		3110.out	52.683	76	0.271429	37	0.0592949	13	0.0154946
3007.out	59.796	44	0.146667	9	0.0140845	0	0		313.out	70.019	58	0.144279	21	0.0268542	8	0.0081716		3111.out	66.839	65	0.232143	19	0.0304487	5	0.00595948
3008.out	71.577	60	0.2	27	0.0422535	9	0.00982533		316.out	74.912	68	0.169154	23	0.0294118	7	0.00715015		3112.out	65.152	55	0.196429	19	0.0304487	5	0.00595948
3009.out	52.904	51	0.17	14	0.0219092	3	0.00327511		318.out	68.471	69	0.171642	25	0.0319693	4	0.0040858		3114.out	63.865	55	0.196429	20	0.0320513	7	0.00834327
3010.out	31.343	17	0.0566667	5	0.00782473	2	0.00218341		320.out	72.928	69	0.171642	21	0.0268542	4	0.0040858		3115.out	48.804	49	0.175	12	0.0192308	5	0.00595948
3011.out	43.123	46	0.153333	16	0.0250391	2	0.00218341		321.out	68.16	71	0.176617	24	0.0306905	7	0.00715015		3116.out	53.951	69	0.246429	26	0.0416667	8	0.00953516
3012.out	36.233	37	0.123333	12	0.0187793	4	0.00436681		322.out	72.416	71	0.176617	16	0.0204604	2	0.0020429		3117.out	63.439	52	0.185714	21	0.0336538	10	0.011919
3013.out	39.123	32	0.106667	16	0.0250391	4	0.00436681		324.out	66.093	66	0.164179	20	0.0255754	2	0.0020429		3118.out	61.106	60	0.214286	24	0.0384615	9	0.0107271
3014.out	42.457	46	0.153333	19	0.029734	8	0.00873362		325.out	79.208	71	0.176617	25	0.0319693	6	0.0061287		3120.out	68.572	76	0.271429	32	0.0512821	10	0.011919
3015.out	63.574	67	0.223333	25	0.0391236	6	0.00655022		326.out	79.189	71	0.176617	19	0.0242967	3	0.00306435		3121.out	65.052	68	0.242857	26	0.0416667	10	0.011919
3016.out	64.463	67	0.223333	24	0.0375587	9	0.00982533		327.out	63.246	67	0.166667	19	0.0242967	4	0.0040858		3122.out	64.512	86	0.307143	33	0.0528846	12	0.0143027
3017.out	20.006	12	0.04	6	0.00938967	3	0.00327511		328.out	72.127	79	0.196517	27	0.0345269	8	0.0081716		3123.out	66.819	70	0.25	31	0.0496795	10	0.011919
3018.out	46.903	54	0.18	20	0.0312989	3	0.00327511		329.out	74.564	56	0.139303	14	0.0179028	1	0.00102145		3124.out	68.759	63	0.225	29	0.0464744	15	0.0178784
3019.out	40.012	47	0.156667	16	0.0250391	4	0.00436681		330.out	69.901	70	0.174129	24	0.0306905	6	0.0061287		3125.out	63.318	62	0.221429	24	0.0384615	10	0.011919
3020.out	49.57	54	0.18	17	0.0266041	2	0.00218341		332.out	74.301	70	0.174129	24	0.0306905	3	0.00306435		3126.out	64.566	66	0.235714	24	0.0384615	8	0.00953516
3021.out	46.235	45	0.15	10	0.0156495	1	0.0010917		333.out	78.837	74	0.18408	26	0.0332481	6	0.0061287		3127.out	66.939	60	0.214286	24	0.0384615	8	0.00953516
3022.out	40.011	45	0.15	10	0.0156495	2	0.00218341		334.out	60.975	71	0.176617	21	0.0268542	7	0.00715015		3128.out	61.985	69	0.246429	26	0.0416667	7	0.00834327
3023.out	33.565	21	0.07	9	0.0140845	4	0.00436681		336.out	66.723	69	0.171642	14	0.0179028	2	0.0020429		3129.out	39.117	45	0.160714	16	0.025641	4	0.00476758
3024.out	32.899	26	0.0866667	6	0.00938967	2	0.00218341		341.out	59.346	63	0.156716	15	0.0191816	1	0.00102145
3025.out	54.683	43	0.143333	10	0.0156495	3	0.00327511		342.out	68.646	70	0.174129	22	0.028133	3	0.00306435
3026.out	63.574	59	0.196667	22	0.0344288	5	0.00545852		343.out	71.094	66	0.164179	19	0.0242967	5	0.00510725
3027.out	62.907	51	0.17	18	0.028169	7	0.00764192		345.out	72.519	65	0.161692	19	0.0242967	4	0.0040858
3028.out	63.129	53	0.176667	27	0.0422535	14	0.0152838		346.out	71.671	81	0.201493	27	0.0345269	4	0.0040858
3029.out	60.462	51	0.17	20	0.0312989	9	0.00982533		347.out	68.568	58	0.144279	17	0.0217391	3	0.00306435
3030.out	70.243	65	0.216667	28	0.0438185	11	0.0120087		349.out	66.212	64	0.159204	20	0.0255754	3	0.00306435
3031.out	69.798	64	0.213333	25	0.0391236	7	0.00764192		351.out	63.346	61	0.151741	19	0.0242967	4	0.0040858
3032.out	60.017	48	0.16	15	0.0234742	2	0.00218341		352.out	75.245	75	0.186567	28	0.0358056	4	0.0040858
3033.out	55.35	51	0.17	21	0.0328638	5	0.00545852		355.out	72.419	50	0.124378	13	0.016624	2	0.0020429
3034.out	38.232	45	0.15	9	0.0140845	0	0		356.out	68.556	71	0.176617	23	0.0294118	1	0.00102145
3035.out	44.013	29	0.0966667	9	0.0140845	1	0.0010917		358.out	59.849	87	0.216418	33	0.0421995	8	0.0081716
3036.out	40.011	31	0.103333	7	0.0109546	0	0		359.out	77.412	70	0.174129	18	0.0230179	2	0.0020429
3037.out	70.91	61	0.203333	26	0.0406886	11	0.0120087		360.out	81.267	68	0.169154	14	0.0179028	3	0.00306435
3038.out	39.567	40	0.133333	13	0.0203443	5	0.00545852		361.out	51.305	76	0.189055	31	0.0396419	5	0.00510725
3039.out	43.568	38	0.126667	14	0.0219092	6	0.00655022		363.out	66.012	69	0.171642	21	0.0268542	5	0.00510725
3040.out	46.679	50	0.166667	23	0.0359937	7	0.00764192		364.out	71.342	67	0.166667	14	0.0179028	2	0.0020429
3041.out	65.352	47	0.156667	15	0.0234742	5	0.00545852		366.out	50.894	65	0.161692	22	0.028133	5	0.00510725
3042.out	56.905	52	0.173333	19	0.029734	3	0.00327511		369.out	77.623	69	0.171642	12	0.0153453	1	0.00102145
3043.out	62.462	50	0.166667	14	0.0219092	2	0.00218341		370.out	61.661	71	0.176617	20	0.0255754	6	0.0061287
3044.out	30.231	23	0.0766667	11	0.0172144	7	0.00764192		371.out	77.452	71	0.176617	28	0.0358056	6	0.0061287
3045.out	69.131	63	0.21	25	0.0391236	7	0.00764192		372.out	73.142	72	0.179104	20	0.0255754	6	0.0061287
3046.out	62.907	64	0.213333	24	0.0375587	7	0.00764192		375.out	73.804	74	0.18408	22	0.028133	2	0.0020429
3047.out	41.124	32	0.106667	14	0.0219092	4	0.00436681		376.out	76.945	69	0.171642	24	0.0306905	5	0.00510725
3048.out	44.236	40	0.133333	19	0.029734	7	0.00764192		378.out	75.182	76	0.189055	26	0.0332481	2	0.0020429
3049.out	29.342	24	0.08	12	0.0187793	6	0.00655022		380.out	78.341	75	0.186567	27	0.0345269	4	0.0040858
3050.out	70.909	49	0.163333	17	0.0266041	2	0.00218341		381.out	74.271	70	0.174129	22	0.028133	4	0.0040858
3051.out	55.127	49	0.163333	14	0.0219092	4	0.00436681		382.out	74.834	68	0.169154	23	0.0294118	7	0.00715015
3052.out	62.017	54	0.18	18	0.028169	2	0.00218341		385.out	72.508	67	0.166667	18	0.0230179	4	0.0040858
3053.out	29.786	29	0.0966667	12	0.0187793	5	0.00545852		386.out	78.341	79	0.196517	27	0.0345269	5	0.00510725
3054.out	51.793	66	0.22	27	0.0422535	10	0.010917		387.out	74.156	75	0.186567	18	0.0230179	3	0.00306435
3055.out	28.674	22	0.0733333	5	0.00782473	1	0.0010917		388.out	76.015	75	0.186567	24	0.0306905	5	0.00510725
3056.out	64.463	59	0.196667	25	0.0391236	8	0.00873362		389.out	65.586	66	0.164179	18	0.0230179	3	0.00306435
3057.out	66.242	62	0.206667	26	0.0406886	7	0.00764192		390.out	76.934	81	0.201493	31	0.0396419	4	0.0040858
3059.out	61.128	49	0.163333	13	0.0203443	3	0.00327511		391.out	73.601	69	0.171642	19	0.0242967	4	0.0040858
3060.out	70.465	60	0.2	22	0.0344288	6	0.00655022		392.out	77.782	64	0.159204	19	0.0242967	3	0.00306435
3061.out	73.577	73	0.243333	36	0.056338	14	0.0152838		393.out	71.442	77	0.191542	32	0.0409207	8	0.0081716
3062.out	63.351	81	0.27	31	0.0485133	7	0.00764192		395.out	64.331	75	0.186567	24	0.0306905	7	0.00715015
3063.out	58.684	65	0.216667	27	0.0422535	12	0.0131004		397.out	73.164	80	0.199005	29	0.0370844	4	0.0040858
3064.out	74.466	80	0.266667	41	0.0641628	17	0.018559		399.out	75.482	67	0.166667	25	0.0319693	6	0.0061287
3065.out	67.797	56	0.186667	18	0.028169	6	0.00655022		400.out	75.315	89	0.221393	28	0.0358056	3	0.00306435
3066.out	65.13	54	0.18	15	0.0234742	3	0.00327511		401.out	66.553	79	0.196517	27	0.0345269	6	0.0061287
3067.out	74.466	75	0.25	29	0.0453834	6	0.00655022		403.out	64.846	89	0.221393	23	0.0294118	2	0.0020429
3068.out	72.466	47	0.156667	16	0.0250391	1	0.0010917
3069.out	69.576	45	0.15	16	0.0250391	4	0.00436681
3070.out	66.241	53	0.176667	24	0.0375587	5	0.00545852
3071.out	71.577	58	0.193333	16	0.0250391	6	0.00655022
3072.out	72.244	64	0.213333	29	0.0453834	11	0.0120087
3073.out	73.577	62	0.206667	21	0.0328638	5	0.00545852
3075.out	74.244	61	0.203333	28	0.0438185	5	0.00545852
3076.out	74.466	63	0.21	29	0.0453834	10	0.010917
3077.out	71.132	66	0.22	25	0.0391236	10	0.010917
3078.out	71.576	66	0.22	25	0.0391236	10	0.010917
3080.out	75.578	65	0.216667	31	0.0485133	16	0.0174672
3081.out	80.024	62	0.206667	31	0.0485133	15	0.0163755
3083.out	76.023	65	0.216667	31	0.0485133	16	0.0174672
3084.out	69.798	73	0.243333	36	0.056338	14	0.0152838
3085.out	64.019	58	0.193333	20	0.0312989	7	0.00764192
3086.out	63.796	58	0.193333	20	0.0312989	7	0.00764192
3087.out	67.798	67	0.223333	23	0.0359937	5	0.00545852
3088.out	63.352	68	0.226667	34	0.0532081	11	0.0120087
3091.out	68.465	58	0.193333	21	0.0328638	6	0.00655022
3092.out	65.13	75	0.25	32	0.0500782	16	0.0174672
3094.out	72.688	68	0.226667	30	0.0469484	10	0.010917
3096.out	55.794	48	0.16	15	0.0234742	3	0.00327511
3097.out	71.577	64	0.213333	24	0.0375587	6	0.00655022
3098.out	50.46	40	0.133333	10	0.0156495	5	0.00545852
3099.out	59.573	61	0.203333	22	0.0344288	4	0.00436681
3100.out	70.909	69	0.23	26	0.0406886	5	0.00545852
3101.out	67.353	66	0.22	34	0.0532081	17	0.018559
3102.out	65.131	62	0.206667	27	0.0422535	8	0.00873362
3103.out	59.796	45	0.15	18	0.028169	3	0.00327511
3104.out	76.023	61	0.203333	30	0.0469484	14	0.0152838
3105.out	66.686	62	0.206667	27	0.0422535	8	0.00873362
3106.out	70.243	66	0.22	23	0.0359937	6	0.00655022
3107.out	65.352	62	0.206667	26	0.0406886	7	0.00764192
3109.out	62.24	73	0.243333	36	0.056338	12	0.0131004
3110.out	55.127	40	0.133333	17	0.0266041	5	0.00545852
3111.out	74.244	63	0.21	29	0.0453834	9	0.00982533
3112.out	80.913	63	0.21	31	0.0485133	15	0.0163755
